# Supplementary material for: Delineation of two multi-invasion-induced rearrangement pathways that differently affect genome stability
Source: Genes Dev. 2023 Jul 1;37(13-14):621–39. doi: 10.1101/gad.350618.123 (PMC10499017; doi:10.1101/gad.350618.123)
Supplement: Supplement 8 [file SupplementalTableS1.xlsx]

## Sheet: W303
Table S1: Relevant genotype of Saccharomyces cerevisiae strains used in this study
Strain	Relevant genotype	Appears in Fig.	Source
Diploids
WDHY5144/APY89	MATa-inc/MATa-inc, ura3::YS(1000-1000)-HOcs/URA3, lys2::LY/lys2::S2, trp1::GAL-HO::hphMX/TRP1, his3-11,15/his3-11,15, can1-100/can1-100, ade2-1/ade2-1, leu2-3,112/leu2-3,112, RAD5/RAD5	1, 2C, S1	Piazza et al. 2017
WDHY4408	WDHY5144, pol32::kanMX/pol32::kanMX	2C, S2	Piazza et al. 2017
APY1483	WDHY5144, cdc5-ad/cdc5-ad	S6C-D	This study
WDHY5316/APY85	MATa-inc/MATa-inc, ura3::YS(1000-1000)-HOcs/ura3::loxP, can1::HIS3-S2-(70bp)-Pad/can1-100, lys2::LY/lys2::URA3, trp1::GAL-HO::hphMX/TRP1, his3-11,15/his3-11,15, ade2-1/ade2-1, leu2-3,112/leu2-3,112, RAD5/RAD5	3, 4, S2, S3, S4	Piazza et al. 2017
WDHY5317/APY86	WDHY5316, can1::HIS3-S2-500bp(trans)/can1-100	3A-B	This study
WDHY5318/APY87	WDHY5316, can1::HIS3-S2-1000bp(trans)/can1-100	3, 4, S2A-B, S3	This study
APY621	APY85, ura3::loxP/ura3::loxP (no HOcs; induced LYS-)	S6C	This study
APY625	MATa-inc/MATa-inc, ura3::YS(2000-2000)-HOcs/ura3::YS(2000-2000)-HOcs, can1::HIS3-S2-Pad(EcoRI)/can1-100, lys2::LY/lys2::LY, trp1::GAL-HO::hphMX/TRP1, his3-11,15/his3-11,15, ade2-1/ade2-1, leu2-3,112/leu2-3,112, RAD5/RAD5	5A, 5E-G, 6A-B, S7D	This study
APY611	APY625, ura3::YS(2000-2000)-HOcs/ura3::loxP	5B, 5D	This study
APY704	APY625, rad51::kanMX/rad51::kanMX	5C	This study
WDHY6065/APY1354	APY625, pol3-iAID(kanMXN-term & hphMX C-term)/pol3-iAID(kanMX N-term & hphMX C-term), SSN6::pST1760 (TetR, OsTir1)::HIS3/SSN6::pST1760 (TetR, OsTir1)::HIS3	6A, S7A,C,D	This study
WDHY6066/APY1355	WDHY6065, RFC1-AID-9Myc::hphMX/RFC1-AID-9Myc::hphMX	6B, S7A,C,D	This study
APY1484	APY625, cdc5-ad/cdc5-ad	S6C	This study
Haploids
APY266	MATa-inc, ura3::LY-Hocs; lys2::LY; trp1::GAL-HO::hphMX, ade2-1, his3-11,15, leu2-3,112, can1-100, RAD5	S7A	Piazza et al. 2021
WDHY6053	APY266, pol3-iAID(kanMX N-term & hphMX C-term), SSN6::pST1760 (TetR, OsTir1)::HIS3	6A, S7A	This study
WDHY5067	WDHY6053, RFC1-AID-9Myc::hphMX	6B, S7A	This study
