# Supplementary material for: Delineation of two multi-invasion-induced rearrangement pathways that differently affect genome stability
Source: Genes Dev. 2023 Jul 1;37(13-14):621–39. doi: 10.1101/gad.350618.123 (PMC10499017; doi:10.1101/gad.350618.123)
Supplement: Supplement 9 [file SupplementalTableS2.xlsx]

## Sheet: DSB induction in liquid
Table S2: Induced Lys+ frequencies
Genotype	DSB-inducible construct	Donors	Strain	Figure	Lys+ frequency	SEM	n	Source
WT	YS(1000-1000)	inter-chromosomal	WDHY5144/APY89	S2B	3.07857e-05	3.00317e-06	15	Piazza et al. 2017
pol32D	YS(1000-1000)	inter-chromosomal	WDHY4408	S2B	1.29019e-05	3.46738e-06	4	Piazza et al. 2017
WT	YS(1000-1000)	Ectopic-trans; S2-70bp	WDHY5316/APY85	3B	2.79588e-05	3.72549e-06	6	This study
WT	YS(1000-1000)	Ectopic-trans; S2-500bp	WDHY5317/APY86	3B	3.13129e-05	4.9029e-06	4	This study
WT	YS(1000-1000)	Ectopic-trans; S2-1000bp	WDHY5318/APY87	3B	3.35534e-05	5.26317e-06	4	This study
WT	YS(2000-2000)	Ectopic-trans; S2-70bp	APY611	S6*	0.00053	6.949e-05	4	This study
* Represented divided by 2, to correct for ploidy for comparison with CR-C values

## Sheet: DSB induction on plates
Table S2: Induced Lys+ frequencies
Genotype	DSB-inducible construct	Donors	Strain	Figure	Lys+ frequency	SEM	n	Source
WT	YS(1000-1000)	inter-chromosomal	WDHY5144/APY89	5J	5.702e-07	2.936e-07	5	This study
cdc5-ad	YS(1000-1000)	inter-chromosomal	APY1483	5J	2.862e-05	1.604e-05	5	This study
