# Supplementary material for: Delineation of two multi-invasion-induced rearrangement pathways that differently affect genome stability
Source: Genes Dev. 2023 Jul 1;37(13-14):621–39. doi: 10.1101/gad.350618.123 (PMC10499017; doi:10.1101/gad.350618.123)
Supplement: Supplement 10 [file SupplementalTableS3.xlsx]

## Sheet: DLC assay
Table S3: Primers used in this study.
Quantitative PCR primers
Name	Sequence (5'-3')	Purpose
APO79/olWDH1760	AGACAGAATTGGCAAAGATCC	Reference locus (ARG4, Ch.VIII); used as a dsDNA loading control.
APO80/olWDH1761	GGCCAATTAGTTCACCAAGACG
APO315/olWDH1762	ACTTCGAATTTCGGCACTTC	Quantify the intra-molecular ligation efficiency of a 1904 bp EcoRI fragment at the DAP2 locus.
APO316/olWDH1763	CGATGAAACGTTAAGTGACCAC
APO256/olWDH1766	GTTTCAGCTTTCCGCAACAG	Measure dsDNA integrity at the HOcs. DSB induction causes a decrease of signal.
APO54/olWDH1767	GGCGAGGTATTGGATAGTTCC
APO596/olWDH2019	CTTTAACCGGACGCTCGA	Quantify ssDNA at the PhiX site
APO597/olWDH2020	TTGAGTTTATTGCTGCCGTC
APO139/olWDH1764	AGAGCGGTCAGTAGCAATCC	Quantify the DLC chimera formed between the upstream unique sequence of the invading molecule with the upstream unique sequence of the donor molecule at the intra-chromosomal (CAN1) donor.
APO817	GACGTACAAAGTTCCACTGGC
APO139/olWDH1764	AGAGCGGTCAGTAGCAATCC	Quantify the DLC chimera formed between the upstream unique sequence of the invading molecule with the upstream unique sequence of the donor molecule at the inter-chromosomal (LYS2) donor.
APO319/olWDH1765	CACACGCGAAAAACCGCC
APO818	AGTGTAGTTGGCCAAGTCATTC	Quantify the DLC chimera formed between the two donors in the MI intermediate.
APO319/olWDH1765	CACACGCGAAAAACCGCC
Hybridization oligonucleotide
Name	Sequence (5'-3')	Purpose
APO563/olWDH1770	CGAAATCATCTTCGGTTAAATCCAAAACGGCAGAAGCCTGAATGAAACATATGAACCAATTGGAGGACGTCAATGAATTCTGGGGATCCATTGCATTTTT	Hybridize at the EcoRI site upstream of the PhiX genome fragment on the resected broken molecule (chr.V). The last five nucleotides are not complementary.

## Sheet: DLE assay
Table S3: Primers used in this study.
Quantitative PCR primers
Name	Sequence (5'-3')	Purpose
APO79/olWDH1760	AGACAGAATTGGCAAAGATCC	Reference locus (ARG4, Chr. VIII); used as a dsDNA loading control.
APO80/olWDH1761	GGCCAATTAGTTCACCAAGACG
APO155/olWDH2052	ATGTGCCTTCCTACCGCTC	Quantify the intra-molecular ligation (i.e. circularization) efficiency of a control 765 bp HindIII fragment (YLR050C; Chr. XII).
APO156/olWDH2053	TCAAGCGTGGTTACATTCCTTAC
APO256/olWDH1766	GTTTCAGCTTTCCGCAACAG	Measure dsDNA integrity at the HOcs. DSB induction causes a decrease of signal.
APO54/olWDH1767	GGCGAGGTATTGGATAGTTCC
APO596/olWDH2019	CTTTAACCGGACGCTCGA	Quantify ssDNA at the PhiX site
APO597/olWDH2020	TTGAGTTTATTGCTGCCGTC
APO586/olWDH2009	CACCACTTTGCCATTCAACAC	Quantify the chimera formed upon circularization of the extended invading molecule (DLE signal). To be normalized on the circularization efficiency.
APO587/olWDH2010	TGCTCGGAGATTACCGAATC
Hybridization oligonucleotide
Name	Sequence (5'-3')	Purpose
APO581/olWDH2007	TCTGCTCGGAGATTACCGAATCAAAAAAATTTCAAAGAAACCGGAATCAAAAAAAAGAACAAAAAAAAAAAAGATGAATTGAAAAGCTTTATGGACCgac	Hybridize at the HindIII site upstream of the PhiX genome fragment on the resected broken molecule (Chr. V). The last three nucleotides are not complementary.
APO640/olWDH2046	AATCTTTGTGAAGCTTCGCAAGTATTCATTTTAGACCCATGGTGGAACCCTAGTGTTGAATGGCAAAGTGGTGATAGAGTTCATAGAATTGGTCAGTAT	Hybridize at the HindIII site downstream of the LY donor (Chr. II) on the extended invading molecule.

## Sheet: CRC assay
Table S3: Primers used in this study.
Quantitative PCR primers
Name	Sequence (5'-3')	Purpose
APO79/olWDH1760	AGACAGAATTGGCAAAGATCC	Reference locus (ARG4, Chr. VIII); used as a dsDNA loading control.
APO80/olWDH1761	GGCCAATTAGTTCACCAAGACG
APO1331	GATGAACTTCACCAGACAGC	Quantify the intra-molecular ligation (i.e. circularization) efficiency of a control 4,327p EcoRI fragment.
APO1332	AACGTAGGGTCAAATTCAAGAG
APO1325	GCATGGATAAGCATCCTGAC	Quantify the intra-molecular ligation (i.e. circularization) efficiency of a control 4,701 bp EcoRI fragment.
APO1326	GCTTGAATCTTGGCAGAAGAC
APO1328	CGCCTGGAATAAGCCAAAG	Quantify the intra-molecular ligation (i.e. circularization) efficiency of a control 4,888 bp EcoRI fragment.
APO1329	CGCAAAACAACGACAAGAC
APO1196	CTTCTGCCTCGTGAACTTCC	Quantify the chimera formed upon circularization of the MIR1 translocation product (4,628 bp circle). To be normalized on the average circularization efficiency.
APO319/olWDH1765	CACACGCGAAAAACCGCC
