# Supplementary material for: Delineation of two multi-invasion-induced rearrangement pathways that differently affect genome stability
Source: Genes Dev. 2023 Jul 1;37(13-14):621–39. doi: 10.1101/gad.350618.123 (PMC10499017; doi:10.1101/gad.350618.123)
Supplement: Supplement 11 [file SupplementalTableS4.xlsx]

## Sheet: Summary_molecular_karyotyping
Table S4: Molecular karyotyping summary and data availability
Sample	Strain	Donor configuration	Figure	Illumina paired-end	aCGH	Nanopore
AP1	APY89 Lys+ clone 1	inter-chromosomal	1	yes
AP2	APY89 Lys+ clone 2	inter-chromosomal	1	yes
AP3	APY89 Lys+ clone 3	inter-chromosomal	1	yes	yes	yes
AP4	APY89 Lys+ clone 4	inter-chromosomal	1	yes	yes	yes
AP5	APY89 Lys+ clone 5	inter-chromosomal	1	yes	yes	yes
AP6	APY89 Lys+ clone 6	inter-chromosomal	1	yes	yes	yes
AP7	APY89 Lys+ clone 7	inter-chromosomal	1	yes
AP8	APY89 Lys+ clone 8	inter-chromosomal	1	yes
AP9	APY89 Lys+ clone 9	inter-chromosomal	1	yes
AP10	APY89 Lys+ clone 10	inter-chromosomal	1	yes	yes	yes
AP11	APY89 Lys+ clone 11	inter-chromosomal	1	yes	yes	yes
AP12	APY89 Lys+ clone 12	inter-chromosomal	1	yes
AP13	APY89 parent	inter-chromosomal	1	yes
AP14	APY85 parent	ectopic-trans	3, S3-5	yes
550-1	APY85 Lys+ clone 1	ectopic-trans	3, S3-5	yes
550-4	APY85 Lys+ clone 4	ectopic-trans	3, S3-5	yes
550-9	APY85 Lys+ clone 9	ectopic-trans	3, S3-5	yes
550-10	APY85 Lys+ clone 10	ectopic-trans	3, S3-5		yes	yes
550-11	APY85 Lys+ clone 11	ectopic-trans	3, S3-5		yes
550-12	APY85 Lys+ clone 12	ectopic-trans	3, S3-5	yes
550-13	APY85 Lys+ clone 13	ectopic-trans	3, S3-5	yes
550-17	APY85 Lys+ clone 17	ectopic-trans	3, S3-5	yes
550-18	APY85 Lys+ clone 18	ectopic-trans	3, S3-5		yes
550-19	APY85 Lys+ clone 19	ectopic-trans	3, S3-5	yes
550-20	APY85 Lys+ clone 20	ectopic-trans	3, S3-5	yes
550-21	APY85 Lys+ clone 21	ectopic-trans	3, S3-5		yes
550-22	APY85 Lys+ clone 22	ectopic-trans	3, S3-5	yes		yes
550-23	APY85 Lys+ clone 23	ectopic-trans	3, S3-5		yes
550-24	APY85 Lys+ clone 24	ectopic-trans	3, S3-5	yes
