# Supplementary material for: Delineation of two multi-invasion-induced rearrangement pathways that differently affect genome stability
Source: Genes Dev. 2023 Jul 1;37(13-14):621–39. doi: 10.1101/gad.350618.123 (PMC10499017; doi:10.1101/gad.350618.123)
Supplement: Supplement 13 [file Supplemental_DatasetS1.zip]

Archive with 11 entries (7 files):
- Dataset S1/
- Dataset S1/Donors at CAN1/
- Dataset S1/Donors at CAN1/Donor_at_CAN1_HIS3-S2-1000bp +-5kb watson.ape
- Dataset S1/Donors at CAN1/Donor_at_CAN1_HIS3-S2-70bp +-5kb watson.ape
- Dataset S1/Donors at CAN1/Donor_at_CAN1_HIS3-S2-70bp-Pad-EcoRI +- 5kb watson.str
- Dataset S1/Donors at CAN1/MIR1 Transloc.str
- Dataset S1/Donors at LYS2/
- Dataset S1/Donors at LYS2/Donor_at_LYS2_LY crick.str
- Dataset S1/Donors at LYS2/Donor_at_LYS2_S2 crick.ape
- Dataset S1/DSB-inducible constructs at URA3/
- Dataset S1/DSB-inducible constructs at URA3/DSB-inducible_at_URA3_YS2000-2000-HOcs watson.ape
