# Supplementary material for: Delineation of two multi-invasion-induced rearrangement pathways that differently affect genome stability
Source: Genes Dev. 2023 Jul 1;37(13-14):621–39. doi: 10.1101/gad.350618.123 (PMC10499017; doi:10.1101/gad.350618.123)
Supplement: Supplement 13 [file Supplemental_DatasetS1.zip › Dataset S1/Donors at CAN1/Donor_at_CAN1_HIS3-S2-1000bp +-5kb watson.ape]

LOCUS       can1pr_del_HIS3_       14790 bp ds-DNA     linear       01-NOV-2016
DEFINITION  .
ACCESSION   
VERSION     
SOURCE      .
  ORGANISM  .
COMMENT     
COMMENT     
COMMENT     ApEinfo:methylated:1
FEATURES             Location/Qualifiers
     misc_feature    complement(join(5001..5513,6581..7043))
                     /label=CAN1
                     /ApEinfo_fwdcolor=cyan
                     /ApEinfo_revcolor=green
                     /ApEinfo_graphicformat=arrow_data {{0 1 2 0 0 -1} {} 0}
                     width 5 offset 0
     CDS             7044..9132
                     /label=LYS2
                     /ApEinfo_fwdcolor=cyan
                     /ApEinfo_revcolor=green
                     /ApEinfo_graphicformat=arrow_data {{0 1 2 0 0 -1} {} 0}
                     width 5 offset 0
     primer_bind     5676..5700
                     /label=HIS3-B (-XmaI)
                     /ApEinfo_fwdcolor=#004080
                     /ApEinfo_revcolor=#00ff00
                     /ApEinfo_graphicformat=arrow_data {{0 1 2 0 0 -1} {} 0}
                     width 5 offset 0
     misc_feature    complement(join(6558..6580,5514..5539))
                     /label=CAN1(1)
                     /ApEinfo_label=CAN1
                     /ApEinfo_fwdcolor=cyan
                     /ApEinfo_revcolor=green
                     /ApEinfo_graphicformat=arrow_data {{0 1 2 0 0 -1} {} 0}
                     width 5 offset 0
     misc_feature    6470..6489
                     /label=SEIC-atHIS3-EcoRI-R2
                     /ApEinfo_fwdcolor=#0080ff
                     /ApEinfo_revcolor=#00c100
                     /ApEinfo_graphicformat=arrow_data {{0 1 2 0 0 -1} {} 0}
                     width 5 offset 0
     misc_feature    8089..9132
                     /label=2
                     /ApEinfo_fwdcolor=#22ddb8
                     /ApEinfo_revcolor=green
                     /ApEinfo_graphicformat=arrow_data {{0 1 2 0 0 -1} {} 0}
                     width 5 offset 0
     primer_bind     4895..4914
                     /label=CAN1extR2 (Lang Murray)
                     /ApEinfo_fwdcolor=#ff1cf1
                     /ApEinfo_revcolor=#ff5cdd
                     /ApEinfo_graphicformat=arrow_data {{0 1 2 0 0 -1} {} 0}
                     width 5 offset 0
     misc_feature    6440..6462
                     /label=SEIC-atHIS3-EcoRI-R3
                     /ApEinfo_fwdcolor=#0080ff
                     /ApEinfo_revcolor=#00c100
                     /ApEinfo_graphicformat=arrow_data {{0 1 2 0 0 -1} {} 0}
                     width 5 offset 0
     primer_bind     7044..7067
                     /label=S2over0-F
                     /ApEinfo_fwdcolor=#004080
                     /ApEinfo_revcolor=#00ff00
                     /ApEinfo_graphicformat=arrow_data {{0 1 2 0 0 -1} {} 0}
                     width 5 offset 0
     misc_feature    6498..6519
                     /label=SEIC-atHIS3-EcoRI-R1
                     /ApEinfo_fwdcolor=#0080ff
                     /ApEinfo_revcolor=#00c100
                     /ApEinfo_graphicformat=arrow_data {{0 1 2 0 0 -1} {} 0}
                     width 5 offset 0
     primer_bind     7044..7051
                     /label=S2over10-F
                     /ApEinfo_fwdcolor=#004080
                     /ApEinfo_revcolor=#00ff00
                     /ApEinfo_graphicformat=arrow_data {{0 1 2 0 0 -1} {} 0}
                     width 5 offset 0
     primer_bind     complement(6879..6898)
                     /label=CAN1intF2 (Lang Murray)
                     /ApEinfo_fwdcolor=#ff1cf1
                     /ApEinfo_revcolor=#ff5cdd
                     /ApEinfo_graphicformat=arrow_data {{0 1 2 0 0 -1} {} 0}
                     width 5 offset 0
     primer_bind     complement(9973..9994)
                     /label=LYS2-right-R
                     /ApEinfo_fwdcolor=#004080
                     /ApEinfo_revcolor=#00ff00
                     /ApEinfo_graphicformat=arrow_data {{0 1 2 0 0 -1} {} 0}
                     width 5 offset 0
     primer_bind     complement(7044..7053)
                     /label=LYover10
                     /ApEinfo_fwdcolor=#004080
                     /ApEinfo_revcolor=#00ff00
                     /ApEinfo_graphicformat=arrow_data {{0 1 2 0 0 -1} {} 0}
                     width 5 offset 0
     misc_feature    10155..10176
                     /label=pPA54-R(no-oh)
                     /ApEinfo_fwdcolor=cyan
                     /ApEinfo_revcolor=green
                     /ApEinfo_graphicformat=arrow_data {{0 1 2 0 0 -1} {} 0}
                     width 5 offset 0
     misc_feature    7068..8088
                     /label=S
                     /ApEinfo_fwdcolor=#9514eb
                     /ApEinfo_revcolor=green
                     /ApEinfo_graphicformat=arrow_data {{0 1 2 0 0 -1} {} 0}
                     width 5 offset 0
     misc_feature    complement(6987..7010)
                     /label=pPA54-F(no-oh)
                     /ApEinfo_fwdcolor=#0080ff
                     /ApEinfo_revcolor=#00c100
                     /ApEinfo_graphicformat=arrow_data {{0 1 2 0 0 -1} {} 0}
                     width 5 offset 0
     primer_bind     5447..5466
                     /label=CAN1intR2 (Lang Murray)
                     /ApEinfo_fwdcolor=#ff1cf1
                     /ApEinfo_revcolor=#ff5cdd
                     /ApEinfo_graphicformat=arrow_data {{0 1 2 0 0 -1} {} 0}
                     width 5 offset 0
     misc_feature    complement(7022..7043)
                     /label=pPA54-R(oh)
                     /ApEinfo_fwdcolor=#0080ff
                     /ApEinfo_revcolor=#00c100
                     /ApEinfo_graphicformat=arrow_data {{0 1 2 0 0 -1} {} 0}
                     width 5 offset 0
     primer_bind     7068..7090
                     /label=S2-F(SalI)
                     /ApEinfo_fwdcolor=#27e2f1
                     /ApEinfo_revcolor=#00ff00
                     /ApEinfo_graphicformat=arrow_data {{0 1 2 0 0 -1} {} 0}
                     width 5 offset 0
     misc_feature    complement(9133..9202)
                     /label=LYS2 flanq 3'
                     /ApEinfo_fwdcolor=cyan
                     /ApEinfo_revcolor=#b90746
                     /ApEinfo_graphicformat=arrow_data {{0 1 2 0 0 -1} {} 0}
                     width 5 offset 0
     primer_bind     complement(6533..6551)
                     /label=HIS3-F
                     /ApEinfo_fwdcolor=#0080ff
                     /ApEinfo_revcolor=#00c100
                     /ApEinfo_graphicformat=arrow_data {{0 1 2 0 0 -1} {} 0}
                     width 5 offset 0
     primer_bind     complement(9286..9305)
                     /label=LYS2-B
                     /ApEinfo_fwdcolor=#004080
                     /ApEinfo_revcolor=#00ff00
                     /ApEinfo_graphicformat=arrow_data {{0 1 2 0 0 -1} {} 0}
                     width 5 offset 0
     primer_bind     6778..6797
                     /label=CAN1intR3
                     /ApEinfo_fwdcolor=#ff1cf1
                     /ApEinfo_revcolor=#ff5cdd
                     /ApEinfo_graphicformat=arrow_data {{0 1 2 0 0 -1} {} 0}
                     width 5 offset 0
     primer_bind     9133..9157
                     /label=LYS2-right-F
                     /ApEinfo_fwdcolor=#004080
                     /ApEinfo_revcolor=#00ff00
                     /ApEinfo_graphicformat=arrow_data {{0 1 2 0 0 -1} {} 0}
                     width 5 offset 0
     misc_feature    complement(8064..8088)
                     /label=LYS-R(SalI)
                     /ApEinfo_fwdcolor=cyan
                     /ApEinfo_revcolor=green
                     /ApEinfo_graphicformat=arrow_data {{0 1 2 0 0 -1} {} 0}
                     width 5 offset 0
     misc_feature    9580..9585
                     /label=BspHI
                     /ApEinfo_fwdcolor=cyan
                     /ApEinfo_revcolor=green
                     /ApEinfo_graphicformat=arrow_data {{0 1 2 0 0 -1} {} 0}
                     width 5 offset 0
     misc_feature    complement(10256..10278)
                     /label=CAN1pr-qPCR-F
                     /ApEinfo_fwdcolor=#0080ff
                     /ApEinfo_revcolor=#00c100
                     /ApEinfo_graphicformat=arrow_data {{0 1 2 0 0 -1} {} 0}
                     width 5 offset 0
     misc_feature    complement(9178..9202)
                     /label=LYS2-R(w3UTR)-SalI
                     /ApEinfo_fwdcolor=cyan
                     /ApEinfo_revcolor=green
                     /ApEinfo_graphicformat=arrow_data {{0 1 2 0 0 -1} {} 0}
                     width 5 offset 0
     primer_bind     complement(9113..9130)
                     /label=LYS2-R(SalI)trunc.
                     /ApEinfo_fwdcolor=#004080
                     /ApEinfo_revcolor=#00ff00
                     /ApEinfo_graphicformat=arrow_data {{0 1 2 0 0 -1} {} 0}
                     width 5 offset 0
     misc_feature    complement(10110..10154)
                     /label=S2(w1000bp-3UTR)-at-CAN1-R
                     /ApEinfo_fwdcolor=#0080ff
                     /ApEinfo_revcolor=#00c100
                     /ApEinfo_graphicformat=arrow_data {{0 1 2 0 0 -1} {} 0}
                     width 5 offset 0
     misc_feature    9092..9097
                     /label=AcuI 2
                     /ApEinfo_fwdcolor=#0af515
                     /ApEinfo_revcolor=green
                     /ApEinfo_graphicformat=arrow_data {{0 1 2 0 0 -1} {} 0}
                     width 5 offset 0
     primer_bind     complement(6442..6463)
                     /label=HIS3-A (-XmaI)
                     /ApEinfo_fwdcolor=#004080
                     /ApEinfo_revcolor=#00ff00
                     /ApEinfo_graphicformat=arrow_data {{0 1 2 0 0 -1} {} 0}
                     width 5 offset 0
     primer_bind     complement(7424..7447)
                     /label=YS-400bp-R(SalI)
                     /ApEinfo_fwdcolor=#004080
                     /ApEinfo_revcolor=#00ff00
                     /ApEinfo_graphicformat=arrow_data {{0 1 2 0 0 -1} {} 0}
                     width 5 offset 0
     primer_bind     complement(7831..7851)
                     /label=YS-800bp-R(SacI)
                     /ApEinfo_fwdcolor=#004080
                     /ApEinfo_revcolor=#00ff00
                     /ApEinfo_graphicformat=arrow_data {{0 1 2 0 0 -1} {} 0}
                     width 5 offset 0
     misc_feature    5086..5105
                     /label=CAN1-R
                     /ApEinfo_fwdcolor=#0080ff
                     /ApEinfo_revcolor=#00c100
                     /ApEinfo_graphicformat=arrow_data {{0 1 2 0 0 -1} {} 0}
                     width 5 offset 0
     primer_bind     complement(7224..7245)
                     /label=YS-200bp-R(SacI)
                     /ApEinfo_fwdcolor=#004080
                     /ApEinfo_revcolor=#00ff00
                     /ApEinfo_graphicformat=arrow_data {{0 1 2 0 0 -1} {} 0}
                     width 5 offset 0
     misc_feature    complement(8110..8129)
                     /label=LYS-seqR
                     /ApEinfo_fwdcolor=#0080ff
                     /ApEinfo_revcolor=#00c100
                     /ApEinfo_graphicformat=arrow_data {{0 1 2 0 0 -1} {} 0}
                     width 5 offset 0
     misc_feature    4134..4154
                     /label=CAN1-B1
                     /ApEinfo_fwdcolor=#0080ff
                     /ApEinfo_revcolor=#00c100
                     /ApEinfo_graphicformat=arrow_data {{0 1 2 0 0 -1} {} 0}
                     width 5 offset 0
     misc_feature    complement(8188..8208)
                     /label=LYS-seqR2
                     /ApEinfo_fwdcolor=#0080ff
                     /ApEinfo_revcolor=#00c100
                     /ApEinfo_graphicformat=arrow_data {{0 1 2 0 0 -1} {} 0}
                     width 5 offset 0
     misc_feature    7976..7994
                     /label=2-seqF
                     /ApEinfo_fwdcolor=#0080ff
                     /ApEinfo_revcolor=#00c100
                     /ApEinfo_graphicformat=arrow_data {{0 1 2 0 0 -1} {} 0}
                     width 5 offset 0
     misc_feature    complement(10665..10683)
                     /label=CAN1-A1
                     /ApEinfo_fwdcolor=#0080ff
                     /ApEinfo_revcolor=#00c100
                     /ApEinfo_graphicformat=arrow_data {{0 1 2 0 0 -1} {} 0}
                     width 5 offset 0
     misc_feature    9003..9023
                     /label=2-qPCR-F
                     /ApEinfo_fwdcolor=#0080ff
                     /ApEinfo_revcolor=#00c100
                     /ApEinfo_graphicformat=arrow_data {{0 1 2 0 0 -1} {} 0}
                     width 5 offset 0
     misc_feature    5541..5559
                     /label=HIS3-R
                     /ApEinfo_fwdcolor=#0080ff
                     /ApEinfo_revcolor=#00c100
                     /ApEinfo_graphicformat=arrow_data {{0 1 2 0 0 -1} {} 0}
                     width 5 offset 0
     misc_feature    complement(10133..10154)
                     /label=S2-at-CAN1-R
                     /ApEinfo_fwdcolor=#0080ff
                     /ApEinfo_revcolor=#00c100
                     /ApEinfo_graphicformat=arrow_data {{0 1 2 0 0 -1} {} 0}
                     width 5 offset 0
     primer_bind     9494..9516
                     /label=3CatLYS2-BspHI-F1
                     /ApEinfo_fwdcolor=#004080
                     /ApEinfo_revcolor=#00ff00
                     /ApEinfo_graphicformat=arrow_data {{0 1 2 0 0 -1} {} 0}
                     width 5 offset 0
     misc_feature    7011..7043
                     /label=S2-at-CAN1-F
                     /ApEinfo_fwdcolor=#0080ff
                     /ApEinfo_revcolor=#00c100
                     /ApEinfo_graphicformat=arrow_data {{0 1 2 0 0 -1} {} 0}
                     width 5 offset 0
     primer_bind     9469..9487
                     /label=3CatLYS2-BspHI-F2
                     /ApEinfo_fwdcolor=#004080
                     /ApEinfo_revcolor=#00ff00
                     /ApEinfo_graphicformat=arrow_data {{0 1 2 0 0 -1} {} 0}
                     width 5 offset 0
     primer_bind     9797..9817
                     /label=3CatLYS2-ClaI-F1
                     /ApEinfo_fwdcolor=#004080
                     /ApEinfo_revcolor=#00ff00
                     /ApEinfo_graphicformat=arrow_data {{0 1 2 0 0 -1} {} 0}
                     width 5 offset 0
     misc_feature    9776..9796
                     /label=3CatLYS2-ClaI-F2
                     /ApEinfo_fwdcolor=cyan
                     /ApEinfo_revcolor=green
                     /ApEinfo_graphicformat=arrow_data {{0 1 2 0 0 -1} {} 0}
                     width 5 offset 0
     misc_feature    9872..9877
                     /label=ClaI
                     /ApEinfo_fwdcolor=cyan
                     /ApEinfo_revcolor=green
                     /ApEinfo_graphicformat=arrow_data {{0 1 2 0 0 -1} {} 0}
                     width 5 offset 0
     misc_feature    complement(6558..6580)
                     /label=HIS3atCAN1-F
                     /ApEinfo_fwdcolor=#0080ff
                     /ApEinfo_revcolor=#00c100
                     /ApEinfo_graphicformat=arrow_data {{0 1 2 0 0 -1} {} 0}
                     width 5 offset 0
     misc_feature    9951..9956
                     /label=NsiI
                     /ApEinfo_fwdcolor=cyan
                     /ApEinfo_revcolor=green
                     /ApEinfo_graphicformat=arrow_data {{0 1 2 0 0 -1} {} 0}
                     width 5 offset 0
     misc_feature    5514..5539
                     /label=HIS3-atCAN1-R
                     /ApEinfo_fwdcolor=#0080ff
                     /ApEinfo_revcolor=#00c100
                     /ApEinfo_graphicformat=arrow_data {{0 1 2 0 0 -1} {} 0}
                     width 5 offset 0
     primer_bind     9884..9903
                     /label=3CatLYS2-NsiI-F1
                     /ApEinfo_fwdcolor=#004080
                     /ApEinfo_revcolor=#00ff00
                     /ApEinfo_graphicformat=arrow_data {{0 1 2 0 0 -1} {} 0}
                     width 5 offset 0
     CDS             10731..12578
                     /label=NPR2
                     /ApEinfo_fwdcolor=cyan
                     /ApEinfo_revcolor=green
                     /ApEinfo_graphicformat=arrow_data {{0 1 2 0 0 -1} {} 0}
                     width 5 offset 0
     CDS             complement(5693..6355)
                     /label=HIS3
                     /ApEinfo_fwdcolor=cyan
                     /ApEinfo_revcolor=#ff80c0
                     /ApEinfo_graphicformat=arrow_data {{0 1 2 0 0 -1} {} 0}
                     width 5 offset 0
     misc_feature    complement(10782..10803)
                     /label=NPR2-5'-R
                     /ApEinfo_fwdcolor=#0080ff
                     /ApEinfo_revcolor=#00c100
                     /ApEinfo_graphicformat=arrow_data {{0 1 2 0 0 -1} {} 0}
                     width 5 offset 0
     primer_bind     9846..9867
                     /label=3CatLYS2-NsiI-F2
                     /ApEinfo_fwdcolor=#004080
                     /ApEinfo_revcolor=#00ff00
                     /ApEinfo_graphicformat=arrow_data {{0 1 2 0 0 -1} {} 0}
                     width 5 offset 0
ORIGIN
        1 CCTTTTGCAA GCACGAAGAA CGTAGGCATG TCAAACGAAG AACCGGAAAA AATGGTTAAC
       61 GATCGAATTG TGGTGAAGGC CATCGAGCCA AAAGATGAGG AAGCCTGGAA CAAACTGTGG
      121 AAGGAGTATC AGGGTTTCCA AAAAACGGTT ATGCCTCCGG AAGTAGCCAC CACTACCTTC
      181 GCAAGGTTTA TAGACCCTAC GGTCAAACTA TGGGGTGCTC TAGCCTTTGA CACCGAGACC
      241 GGCGATGCAA TTGGCTTTGC ACACTACCTG AACCATTTGA CGTCGTGGCA TGTCGAAGAA
      301 GTTGTCTACA TGAATGACTT ATATGTCACT GAACGCGCAA GAGTCAAAGG CGTAGGTAGA
      361 AAGCTCATAG AATTTGTATA CAGCCGTGCC GATGAGCTCG GTACGCCTGC AGTGTACTGG
      421 GTTACAGACC ATTACAATCA CCGCGCACAG TTGCTGTACA CCAAAGTGGC TTACAAGACA
      481 GATAAGGTTC TTTACAAGAG AAACGGATAC TGAAACCGCT GTGTAATGTA GACTACTGTG
      541 TATAGAGATA ACTCTAGCTT CTATAGGCTC ACTTGCGAAG CTTTTTTCCC ACTTTTTCCC
      601 AGTGAAATAG TTTCTTATTG GCTTTTCATA GTTTGTTCTC CGATTTAATC GCAAGCGCCG
      661 TACGGCGCAG GCACAGAATG ACTTGCAGCT TAATCCAGGT GCATTTTAAG AAACTTATCT
      721 GCTGGGAAGA CCCCGAAGTT CATCGTTTAC AATGTGCCGT AAAGAACACA TTTGAGGGTG
      781 CAATCTGGTT CGTCTTTTGC CATAATTAGT AGTGCTCATC CGTGATCCTT TAATTTACTT
      841 TTGTGATGCG ATGATTTGCA GATACTATAT AAGCAATGGA CACCGTCCAT CACCGATGAG
      901 GCTAGAACAT CGTAGTGCTT TGTAAAAGAA CTGTTAAAGA CCCAGTACGA AAATTTTTCC
      961 ATAATGGACC CTGGTATTGC TAATCATACC CTCCCCGAGG AATTTGAAGA GGTTGTCGTT
     1021 CCCGAGATGC TGGAAAAGGA AGTAGGAGCC AAGGTCGATG TCAAGCCAAC GCTAACCACA
     1081 TCTTCTCCAG CACCTTCTTA CATTGAATTG ATAGATCCAG GTGTGCATAA CATCGAGATT
     1141 TACGCAGAAA TGTACAACCG CCCGATCTAC CGTGTCGCAT TATTCTTCTC ACTTTTCCTC
     1201 ATTGCCTATG CTTACGGATT AGATGGTAAT ATCCGTTACA CTTTCCAGGC GTACGCGACT
     1261 TCGTCGTACT CCCAGCACTC GCTGCTATCG ACCGTCAACT GTATTAAGAC GGTTATTGCG
     1321 GCTGTAGGCC AGATCTTCTT TGCCAGATTA TCAGATATCT TCGGCAGATT TTCCATTATG
     1381 ATTGTCAGTA TCATTTTTTA TAGCATGGGG ACCATCATTG AGTCGCAAGC GGTGAATATT
     1441 ACAAGATTTG CAGTTGGTGG TTGTTTTTAC CAATTGGGTC TTACCGGTAT TATTCTAATT
     1501 TTGGAAGTTA TTGCTTCTGA CTTTTCCAAC TTGAACTGGA GGTTGTTAGC CTTATTCATT
     1561 CCAGCTTTAC CATTTATCAT CAACACCTGG ATTAGCGGGA ACGTAACAAG TGCCATAGAT
     1621 GCTAATTGGA AATGGGGTAT TGGTATGTGG GCTTTTATAC TGCCGCTAGC TTGTATTCCG
     1681 CTTGGAATTT GTATGTTGCA CATGAGGTAT TTAGCAAGAA AGCATGCTAA AGATAGATTG
     1741 AAGCCCGAGT TCGAAGCGCT AAACAAATTG AAGTGGAAGT CCTTTTGTAT AGACATCGCA
     1801 TTTTGGAAAT TGGATATCAT TGGAATGTTA TTAATTACTG TATTTTTCGG GTGTGTATTG
     1861 GTTCCATTCA CCTTAGCGGG TGGTTTGAAA GAGGAATGGA AAACTGCGCA TATTATTGTC
     1921 CCTGAAGTCA TTGGTTGGGT TGTAGTGTTA CCACTGTACA TGCTATGGGA AATAAAGTAC
     1981 TCGAGACATC CATTGACACC TTGGGACTTG ATTCAAGATA GAGGTATCTT TTTCGCTCTA
     2041 CTCATCGCAT TCTTTATCAA TTTTAACTGG TATATGCAAG GTGATTACAT GTATACTGTA
     2101 CTAGTCGTTG CAGTTCATGA ATCCATAAAG TCCGCTACAA GAATTACCTC CTTGTATTCA
     2161 TTTGTTTCTG TTATCGTTGG TACAATCCTC GGGTTCATAC TGATTAAAGT TAGAAGGACT
     2221 AAGCCTTTTA TTATATTTGG CATTTCTTGT TGGATCGTCT CATTTGGTTT GCTGGTCCAT
     2281 TACCGTGGTG ACTCCGGTGC TCATTCCGGT ATCATTGGCT CTTTGTGTCT ATTAGGTTTC
     2341 GGTGCAGGTT CATTTACCTA TGTGACTCAA GCTTCCATCC AAGCATCCGC TAAAACTCAT
     2401 GCAAGAATGG CGGTAGTAAC CTCATTATAC CTTGCCACTT ATAATATTGG TTCTGCATTT
     2461 GGTAGTTCTG TTAGCGGAGC TGTCTGGACT AATATCCTAC CCAAAGAAAT TTCAAAAAGA
     2521 ATTTCCGATC CAACCTTAGC TGCACAAGCG TACGGTTCTC CATTTACATT CATTACAACT
     2581 TATACCTGGG GAACACCAGA AAGAATAGCT TTAGTCATGT CTTACCGCTA TGTTCAAAAG
     2641 ATTTTATGTA TCATAGGTTT GGTATTCTGC TTTCCTTTGT TAGGTTGCGC ATTCATGTTG
     2701 AGAAATCATA AACTAACAGA TTCTATTGCT CTTGAAGGCA ATGATCATTT GGAAAGTAAA
     2761 AACACCTTTG AAATTGAGGA AAAGGAAGAA AGTTTTTTGA AAAATAAATT CTTTACGCAC
     2821 TTTACAAGCA GTAAAGATAG GAAAGATTAA TATTATCTCA CCCAAATAAT TTCATACATG
     2881 CACATATAGC TACTACATAG TCAAGAACAT ATCATAACAT TTGGTATAAC AGTCTTTATA
     2941 TCAGTCTTTG CATGGCTTTG CATCTGATGC TGGCTCTACC GACTTCTCGG CGATAAAATA
     3001 CCAAAAGAAT TTGACGTATA TACTATCCAA AGTGGATAAA TATTTGAGTT CCAATGAGGT
     3061 AACTAAACTA GTTTTTTAAA ACCCAGCAGA AAGAAAAAAT ACCCTATATT TGGCAGTGCT
     3121 GTCCATCAGA ACCATTAACT GCATCAATAA TAGTTTGGGT GCTGCTGATT ATCATAATCA
     3181 TGAAACCAAA GCATATACAA AGATAGAAAG GAAGCCTTTC CTTCCAACTC TTCTTCTTAC
     3241 TAGTTAACAA CAAATTTGTG TATGGCGGCA AAATGTAAGC CATAGTCGAT GCCGTAGTGG
     3301 CCCCAATCAG TTCAAATAAT GCTCCTAAAT TACATGTAGT TAATGATATA CCCATGGTGA
     3361 TGAAGACTAG TGAAGAAGTT ATAACGACGT GCTGTTTACC TGATAATTGA GTGTGTTCGT
     3421 CATAATTTTT AATAAGGTTG CATTCATGTA ACAAGTTACC GACAACATCT CTCAAAACAA
     3481 AAATTTCCAT GGGGAATGTG GTTAGCATGT TAAATCCGAA ACAGAGTCTG GCTATGTTGA
     3541 TAGCAGTGTC TGTTCCTGGG AAACTGTTTA AAACATTGCC TTTTGTTTTT TCTTTGAAAA
     3601 CTGCAAATCC CGAATATCCC ATTAGTGCAC AGCATATTAC TGAGATAATG ATACTGATAT
     3661 GCGTTAACCT GGTAAATTTT GCCACACTTC TATTCCTCAT GGAAAAGAAA ATAAAACTAG
     3721 TATTATGATG ACAAACCAAC GCAAAGGAAA TGACAGAGAG ACTTCTGAAT ATAGTAGCTT
     3781 TCATGAAAAA ATCAGATAAC TTCAGAGAAT GACCTTTCCA ATCATAGGGC AGCATAGGTC
     3841 CTCTAATTAC CACTGTCAGT ACAATTATAA TCATACTTAT AACGGCCAAG AAAGATGCCT
     3901 TTGATAGTGC CTCTATGTTT CTCTTCATTG ATAACGGAAA GGAAATGAAA GTAGTGACCA
     3961 TTACAATTAT GACATTTCGC CTGAGCCAAA AATGTACATT ACCATCGTTC TGGCTGAATA
     4021 TAGCTCTGAG TACGTGGGGT ATCGTATCCC CAATAATTAT GCAATAACCA ATACATCCAC
     4081 CAAATGCAAA TAACCCGTTT GTAAATAGAA TCAGCAATTT CCCTTTTTTA CCCATTACAT
     4141 GTTCGACCGT ACCCTGGTAT GTTCTCTTGC CAGCAAGAGT CAAGTTAATG ACAATAAGTC
     4201 TTAACGTCCA ATCAACTATA AATCCGAGGG CTACGTATGA TAATAGCCCG CCTAATATAC
     4261 CAGCATTTTT GATCGCGAAC GGCTGAGTAA TTATTCCGGC ACCAAGAATA GAGTTTGCTA
     4321 GATTCATAAA AGCCATTCTC ATACTAGACT TTTTATCGTT TTCTCGAAGT ACATCATTAA
     4381 CCAGAGTATC ATCCATGTCA GGAGTAATGA TATTCAAAGA GTTCTGCCCT TGGCTTCCGT
     4441 CATCGGAGTC GTTATCAGTT GTGCCTGGAA AAGGAAAATT TGTCAATTCA AACTCCGTTC
     4501 TAAGCTCTTT GTTTTCTAAT TTAGAATACT CACCTAACTC AGACATTATC GGAACATGTA
     4561 TATCTGTTAG ATTCTGGTCG AGATATTCTT TAATGGTTTA GTGTATGTTG CGCTTACTAC
     4621 TTTTTGGCGT TTTTGCCTAT TTCACTATTT ACATATCGTG AAAATGACAT TTGGTTCTAG
     4681 GTTCGGGTGA CGTGAAGATA ACGAAAAATG AGTAAAAATT ATCTTCTAAT TATACATTAG
     4741 TATTAGCGTG AAAATGTACA CATATACATA TATATATATA TATATATATA CTTGAAGGTC
     4801 TGAAGGAGTT TCAAATGCTT CTACTCCGTC TGCTTTcttt tcgggagcaa gattgttgtg
     4861 gtgaatcatc gataaaaata aatatactga gattatagta agctcattga tcccttaaac
     4921 tttcttttcg gtgtatgact tatgagggtg agaatgcgaa atggcgtgga aatgtgatca
     4981 aaggtaataa aacgtcatat CTATGCTACA ACATTCCAAA ATTTGTCCCA AAAAGTCTTT
     5041 GGTTCATGAT CTTCCCATAC AATTGCCTCA ATGTCTCTTC TATCGGAATC GATGTCGACA
     5101 TCTCCAATCT TCCAAATAAA TCTGCATCTG AATATGCATT GAAATAAGAT CCAAACAGCT
     5161 AAGAACAGGA AAATAGAGAT ATAGGCGGCA GCAAAGCTAA CACCATTGAA TTTTGGTGCA
     5221 AAAGCCGTGA AACCTTGAAT AATGATAATG ATCGTCATAA ATGTGGCCGC ATAATAAGCC
     5281 AAGCCGGGCA TTAATTTAGC TTTAAATGGT AACTCGTCAC GAGAGATGCC ACGGTATTTC
     5341 AAAGCTTGCA TAAATCTGAT GTGCGAGATT GAGATAAATA ACCATGCAAA AAAGCCTGCA
     5401 ACACCAGTGA TATTTAATAG CCATTCGAAA ACTTTGTCAC CACCAGTAGA TGTCTCCATG
     5461 TAAGCCAAAG CGCCAAATGC AGCAGTAACG AAAACTGCAA TGTATGGAAC ACCACCTTTG
     5521 GTGGTCCTTG ACAGGAATTt GCGCCTCGTT CAGAATGACA CGTATAGAAT GATGCATTAC
     5581 CTTGTCATCT TCAGTATCAT ACTGTTCGTA TACATACTTA CTGACATTCA TAGGTATACA
     5641 TATATACACA TGTATATATA TCGTATGCTG CAGCTTTAAA TAATCGGTGT CACTACATAA
     5701 GAACACCTTT GGTGGAGGGA ACATCGTTGG TACCATTGGG CGAGGTGGCT TCTCTTATGG
     5761 CAACCGCAAG AGCCTTGAAC GCACTCTCAC TACGGTGATG ATCATTCTTG CCTCGCAGAC
     5821 AATCAACGTG GAGGGTAATT CTGCTAGCCT CTGCAAAGCT TTCAAGAAAA TGCGGGATCA
     5881 TCTCGCAAGA GAGATCTCCT ACTTTCTCCC TTTGCAAACC AAGTTCGACA ACTGCGTACG
     5941 GCCTGTTCGA AAGATCTACC ACCGCTCTGG AAAGTGCCTC ATCCAAAGGC GCAAATCCTG
     6001 ATCCAAACCT TTTTACTCCA CGCACGGCCC CTAGGGCCTC TTTAAAAGCT TGACCGAGAG
     6061 CAATCCCGCA GTCTTCAGTG GTGTGATGGT CGTCTATGTG TAAGTCACCA ATGCACTCAA
     6121 CGATTAGCGA CCAGCCGGAA TGCTTGGCCA GAGCATGTAT CATATGGTCC AGAAACCCTA
     6181 TACCTGTGTG GACGTTAATC ACTTGCGATT GTGTGGCCTG TTCTGCTACT GCTTCTGCCT
     6241 CTTTTTCTGG GAAGATCGAG TGCTCTATCG CTAGGGGACC ACCCTTTAAA GAGATCGCAA
     6301 TCTGAATCTT GGTTTCATTT GTAATACGCT TTACTAGGGC TTTCTGCTCT GTCATCTTTG
     6361 CCTTCGTTTA TCTTGCCTGC TCATTTTTTA GTATATTCTT CGAAGAAATC ACATTACTTT
     6421 ATATAATGTA TAATTCATTA TGTGATAATG CCAATCGCTA AGAAAAAAAA AGAGTCATCC
     6481 GCTAGGTGGA AAAAAAAAAA TGAAAATCAT TACCGAGGCA TAAAAAAATA TAGAGTGTAC
     6541 TAGAGGAGGC CgaattcCAC CAGCAGTGAT ACCAACTAGT TCAGTACCTT GAAATGTGAA
     6601 GGCAGCGTTA ATCAAAGAGG AAACCCAACC TAAGAACCTC CCTTCGTTTT TATCCTTAGA
     6661 TATTATACCT GGACCCCAGG CACCTGGGTT TCTCCAATAA CGGAATCCAA CTGGGCCGGT
     6721 AACCCCAGCA CCACAAACCA TACAAAAACA GTATATTAGA AACCCGATAA TGGCTAAAAC
     6781 TTTGATGGAA GCGACCCAGA ACTCGAATTC ACCGTAATAT TTGACAGGGA ACAAGTTCAT
     6841 TATTGTGATA ATTACCCAAA AAATACTAAT CCATGCCGCC AGTGGAACTT TGTACGTCCA
     6901 AAATTGAATG ACTTGGCCAA CTACACTAAG TTCCAGGGCA AAAGTGATTG CCCAAGAAAA
     6961 CCAATACATG TAACCATTGG CCGCACCAAA TGCTGGAGAA AGGAATCTTT gtgagaaaac
     7021 tgtgaaagag gatgtaacag ggaGGCTGAT GATCAAGTTA AAATTCGTGG GTTCAGAATC
     7081 GAATTAGGAG AAATAGATAC GCACATTTCC CAACATCCAT TGGTAAGAGA AAACATTACT
     7141 TTAGTTCGCA AAAATGCCGA CAATGAGCCA ACATTGATCA CATTTATGGT CCCAAGATTT
     7201 GACAAGCCAG ATGACTTGTC TAAGTTCCAA AGTGATGTTC CAAAGGAGGT TGAAACTGAC
     7261 CCTATAGTTA AGGGCTTAAT CGGTTACCAT CTTTTATCCA AGGACATCAG GACTTTCTTA
     7321 AAGAAAAGAT TGGCTAGCTA TGCTATGCCT TCCTTGATTG TGGTTATGGA TAAACTACCA
     7381 TTGAATCCAA ATGGTAAAGT TGATAAGCCT AAACTTCAAT TCCCAACTCC CAAGCAATTA
     7441 AATTTGGTAG CTGAAAATAC AGTTTCTGAA ACTGACGACT CTCAGTTTAC CAATGTTGAG
     7501 CGCGAGGTTA GAGACTTATG GTTAAGTATA TTACCTACCA AGCCAGCATC TGTATCACCA
     7561 GATGATTCGT TTTTCGATTT AGGTGGTCAT TCTATCTTGG CTACCAAAAT GATTTTTACC
     7621 TTAAAGAAAA AGCTGCAAGT TGATTTACCA TTGGGCACAA TTTTCAAGTA TCCAACGATA
     7681 AAGGCCTTTG CCGCGGAAAT TGACAGAATT AAATCATCGG GTGGATCATC TCAAGGTGAG
     7741 GTCGTCGAAA ATGTCACTGC AAATTATGCG GAAGACGCCA AGAAATTGGT TGAGACGCTA
     7801 CCAAGTTCGT ACCCCTCTCG AGAATATTTT GTTGAACCTA ATAGTGCCGA AGGAAAAACA
     7861 ACAATTAATG TGTTTGTTAC CGGTGTCACA GGATTTCTGG GCTCCTACAT CCTTGCAGAT
     7921 TTGTTAGGAC GTTCTCCAAA GAACTACAGT TTCAAAGTGT TTGCCCACGT CAGGGCCAAG
     7981 GATGAAGAAG CTGCATTTGC AAGATTACAA AAGGCAGGTA TCACCTATGG TACTTGGAAC
     8041 GAAAAATTTG CCTCAAATAT TAAAGTTGTA TTAGGCGATT TATCTAAAAG CCAATTTGGT
     8101 CTTTCAGATG AGAAGTGGAT GGATTTGGCA AACACAGTTG ATATAATTAT CCATAATGGT
     8161 GCGTTAGTTC ACTGGGTTTA TCCATATGCC AAATTGAGGG ATCCAAATGT TATTTCAACT
     8221 ATCAATGTTA TGAGCTTAGC CGCCGTCGGC AAGCCAAAGT TCTTTGACTT TGTTTCCTCC
     8281 ACTTCTACTC TTGACACTGA ATACTACTTT AATTTGTCAG ATAAACTTGT TAGCGAAGGG
     8341 AAGCCAGGCA TTTTAGAATC AGACGATTTA ATGAACTCTG CAAGCGGGCT CACTGGTGGA
     8401 TATGGTCAGT CCAAATGGGC TGCTGAGTAC ATCATTAGAC GTGCAGGTGA AAGGGGCCTA
     8461 CGTGGGTGTA TTGTCAGACC AGGTTACGTA ACAGGTGCCT CTGCCAATGG TTCTTCAAAC
     8521 ACAGATGATT TCTTATTGAG ATTTTTGAAA GGTTCAGTCC AATTAGGTAA GATTCCAGAT
     8581 ATCGAAAATT CCGTGAATAT GGTTCCAGTA GATCATGTTG CTCGTGTTGT TGTTGCTACG
     8641 TCTTTGAATC CTCCCAAAGA AAATGAATTG GCCGTTGCTC AAGTAACGGG TCACCCAAGA
     8701 ATATTATTCA AAGACTACTT GTATACTTTA CACGATTATG GTTACGATGT CGAAATCGAA
     8761 AGCTATTCTA AATGGAAGAA ATCATTGGAG GCGTCTGTTA TTGACAGGAA TGAAGAAAAT
     8821 GCGTTGTATC CTTTGCTACA CATGGTCTTA GACAACTTAC CTGAAAGTAC CAAAGCTCCG
     8881 GAACTAGACG ATAGGAACGC CGTGGCATCT TTAAAGAAAG ACACCGCATG GACAGGTGTT
     8941 GATTGGTCTA ATGGAATAGG TGTTACTCCA GAAGAGGTTG GTATATATAT TGCATTTTTA
     9001 AACAAGGTTG GATTTTTACC TCCACCAACT CATAATGACA AACTTCCACT GCCAAGTATA
     9061 GAACTAACTC AAGCGCAAAT AAGTCTAGTT GCTTCAGGTG CTGGTGCTCG TGGAAGCTCC
     9121 GCAGCAGCTT AAGGTTGAGC ATTACGTATG ATATGTCCAT GTACAATAAT TAAATATGAA
     9181 TTAGGAGAAA GACTTAGCTT CTTTTCGGGT GATGTCACTT AAAAACTCCG AGAATAATAT
     9241 ATAATAAGAG AATAAAATAT TAGTTATTGA ATAAGAACTG TAAATCAGCT GGCGTTAGTC
     9301 TGCTAATGGC AGCTTCATCT TGGTTTATTG TAGCATGAAT CATATTTGCC TTTTTTTCCT
     9361 GTAATTCAAT GATTCTTGCT TCTATACTAT CCTCAATGCA AAACCTTGTG ATCTTCACAG
     9421 GTCGATACTG ACCAATTCTA TGAACTCTAT CACCACTTTG CCATTCAACA CTAGGGTTCC
     9481 ACCATGGGTC TAAAATGAAT ACTTGCGAAG CTTCACAAAG ATTCAAAGCA ACACCGCCCG
     9541 CCTTTAAACT GACCAAGAAA ACCTCGCATT GAATGTTGTT CATGAAATAC TTGATGGTTT
     9601 CATCTCTTTG CGTCGGTGAC ATACTACCCT GAAGCTTCAC TGTTTGAAAT CCAGCTCTTT
     9661 TCAATCTCCA CTCTACCAGA TCCAGCATAC TGGTAAACTG GGAAAACACA ATGGATTTAA
     9721 TCGTTCTCTT GTTGCTTCTC AGTTTGTATA GTTCTTCCAC AAGTGCTTCG ATTTTCGTTG
     9781 ATGATTGCCA CTTGCCACTC ATGTTTAGAC GGCTAACAAT ACTTTGCTTT TTGAAGGAAT
     9841 CAAGGTCCAC TTCCAAAGCA GGTTGAGACA AATCGATACT TAGCCCGATA TGACAAACAG
     9901 GACAAGTAAG TTTATTGTTG TTTTCCATGA AAGATTCCAC ATATTCTTTG ATGCATAAAC
     9961 GACAGAACTT ATGGTGACAT TTAGATTCAA TGGGCTCCTC AGCTTCATCG TTACATAATT
    10021 GGCAGATCAC GACGCCGATA TCATCGCCAG GAAAATTGTT TAATCTTTTC AAAACTAAAT
    10081 CAGGATGATC TGCCAGTTGC CTCATTCTTG TGATTAGGGT GAAAATGTTT GCgccgtatg
    10141 actcacccgg aaacCACACA GAAACCCTAG ATTTCTATAG GGCAAATTTC AGGGTTATAC
    10201 TAAAAGATAT ATTATTGACC TTGGTTATTC TTCAAGTTCG CCCTATTGAA AATTCGGACA
    10261 CTTTAGGGTT TGGAATCTGT TAAAGATATA AGTAAATATG ATGATAAAGA AATAGGTTTA
    10321 ATTTATACGC ACTTGCCAGT AAGTGATTGA TATTGCAGAA GTAACATGAA TACGGTTCTG
    10381 TGGCCTTTGC TGTTTGCCGT TATTTTATTT CTTTTTTTTG TTTTTTTTCT TTTTTTCAGC
    10441 ACTATCAAGG CTAATAAGGG ACAAGAGTTC TTACTCAGTG TGAACGTGTT CTAAATAAGT
    10501 TCTTGTTCTA ATTAATTGTA ACTATTTTTA TGCATTTCTT GTAAGAGGAA CTGGAGTAAT
    10561 CGTATCTCGG AAATACATAG AGGTGCGTAT TCATAATGGG CCCTCTATCA CTTGTTGCCT
    10621 GTATCTCCGA ATAGGACTGA TAAGTGATAA AAAAAAAGAA AACTGGGTTA GCTTGAAGCG
    10681 ACTTTCTTTC TCTACTAAAG GGAATGGTCA GATCATCAGG CCAACGGCAA ATGCTAAGCT
    10741 ATTTCCAAGG GTTTGTGCCC ATACACACAA TATTTTACTC CGTGTTCCAT CCTACAGAAG
    10801 GTTCTAAGAT TAAATACGAG TTTCCGCCAA ATAATTTGAA AAATCATGGT ATTAATTTCA
    10861 ACACATTTAA AAACTACATC ATACCGAAGC CTATATTATG CCACAAGTTG ATCACTTTTA
    10921 AGTATGGTAC ATATAGGATT GTATGTTATC CTGTGACAAT CAATTCTCCA ATATATGCTA
    10981 GGAATTTTTT TAGTTTTAAT TTTGTATTTG TATTCCCATA TGATTGTGAG ACGTCTCCCT
    11041 ACGAACCAGC TATTACTAGG CTGGGCAAAA TGTTCAAAGT TCTTGAAGAA CAAAATCAAT
    11101 TGCTATCCAA ATCGGAAAGA GATCCAGTTT TCTTCGATTT GAAGGTGTTG GAAAACTCCA
    11161 CAACAACACC CTCCACTGCA GGTCCTTCAT CCACGCCAAA TCCTAGTAGT AACACCACAC
    11221 CAACTCATCC TACATCCGAA AAGGATACAA AGGATATGAG AAGCAGCAGA TACAGTGACC
    11281 TTATCAAGGA TTTGGGCCTT CCGCAATCCG CATTTTCCAT ACAAGATTTA TTGATGAGAA
    11341 TTTTCCAAGA CCTGAATAAC TATTCCGAAT GCCTCATACC AATTGATGAG GGAAATGCAG
    11401 TAGACATAAA GATTTTTCCG CTGTTGAGAC CACCGACAAC TTGTGTCTCA TTAGAAGATG
    11461 TGCCCCTGTC GTCTGTAAAT TTGAAGAAGA TTATTGATGT CAACTGGGAT CCAACCATGA
    11521 TGAGTATAGT CCCTTACATT GATGGCTTAA ACAGCATTGC CAAAATTTCT AAACTAAGCA
    11581 ACAGTGATCC TGGCCTAGTG ATAGAGTGCA TACGTCACTT AATATACTAT AAGTGTGTTA
    11641 CATTATCAGA TATTTTCCAA TTTTCTAACA TATACGCTCC TTCTTCATTA ATTAGGAATT
    11701 TTTTGACTGA TCCACTAATG GCTAGTGACT GTCAATCTTA TGTTACGTTC CCAGAAGTGT
    11761 CTAAAATATC GAACTTGCCC TTAAACAAAA GTCTGGGTTC AGGTGACCAA GACTCACCAT
    11821 CATTTTCTGT ACGAAGAAAA TCCAAATCAT CTAGCATACC GTCAAACCCG GATTCTAGAA
    11881 CTACATCTTT TAGTTCTACC AGTAGAGTTT CTCAAAACTC CTCCTTAAAT TCCTCTTTTT
    11941 CATCAATTTA TAAAGACTGG AGGCAATCAC AAACCTCCTG CTCGAGTTCA AATATTCATG
    12001 TCATCAACAA TCGTAACCGA TTCCTACCAA CAAGATCATG CCTATTTGAC CTTTATAGGT
    12061 CACTTTCACA AGGTCAAACG CTGAAAACAT GGTATGAGTC GAAATATATG ATTTTAAAAG
    12121 AAAATAACAT TGATATAAGA AGGTTCATAA CGTTTGGCCT GGAAAAACGT ATCATTTACA
    12181 GGTGCTACTC TTTTCCTGTA ATGATAAATG CAGGTTCACG TGAACCAAAA GAAATGACAC
    12241 CAATAATAAC AAAAGATTTA GTGAATAATG ATAAGTTACT TGAAAAAAGA AATCACAATC
    12301 ATTTGCTTTC AGCCACAGGG TCTAGAAATA CGGCACAATC CGGCAACTTG AAACCAGAAA
    12361 GACCATCAAA GGTTTCATTT GAAATGCAAA GGGTAAGTTC GTTGGCAACA GGCAAAAGTA
    12421 CTATGCCGAA ACTCAGCGAC GAAGAAGAAG GTATTCTTGA AGAGTCTATT AGGAATGCCG
    12481 AAACATTTGA TAAAATTTGC GTTTTACTGA GCAAGCCTAA ATTAGAAGTC GAAAGCTACC
    12541 TAAACGAATT AGGAGAATTT AAGGTAATTA ATAGCTGAGT TAAAATTAGA GAAATTCATT
    12601 GTCCATCAAA ATGTTTTTTT TTTTTTTTAA TATTACAACT TATTTCCGTA AATAAAGATA
    12661 GTACACACGA ATCCAAACGT TTATATAGTT AGCTCTGTGA AAATTTGATT TAGGTTCATC
    12721 TCTTGGTGTG TTTGGTAGAG GTGGTTTCAC ACCCTTCTCT TCTGTCTTGC CTTCTAATGA
    12781 ATAACTGAGT ATTCTTTACA TACTTTGTTT TTATTAACCA CTAGTTTGAA TATATATTCG
    12841 ACTGAAAGGC AATATCAACT ATTCAATCTT TAACATTTTT CTCGAGCCCT CATTGTCCAC
    12901 ATTTTCACTG GATTTGTTTT CATCTTCAAT TGCATGCTTT TTGGGCGATA TTACACTTTG
    12961 CACTGAATTG CTATTTATGT TTGATAACCT TAACGGCATT TTCTTACTTA GATTTGGTAT
    13021 TTCCTTCAAT ATGTTCTCGA TCATTTCGTC TTTGGTAGCG TTTTCCTTGT TACCATAGTT
    13081 TTTCATTATG TTTTCAATCG TATTATAGAT ATCATCCACA TTAGTTATAT GAGAGTGTGT
    13141 TGATGTTATC GAATTTTTAA TGTTATCTTT CAACATGTTA TGCTTGTTAA TAAGCTGCTC
    13201 AAATTGATCA TTAAATTTGG TATTGTTCTT CAAAAGGGAT ATAGCGTTCT CCGATTCTTC
    13261 CACTTGTCCT TTCATGACTG AAATAGACTC ATTCATCGAA TTTGATGATG TATCAACAGT
    13321 ACTCTTGATT TGCGATAGCG TCGCTGCCAT GCTATTATAG AATTCGTTAT TCATGGAGTC
    13381 ACAATCATTT ATCAGATCAA ATGAATTTTC CCATTTAACG CGCTTGGGTT CAAACAGATC
    13441 CATTTCTTGA TCAATAACCG CGCTGGTTGC AGTTGTCAGA TTCTGCATTA TTAGTTTTTT
    13501 ATTTTCGTCA AGGTGGTCAT TTAGGACCTT TTTAAAGTTC TCAACAAACT CGTTTGTTCT
    13561 CTTCTCAATA TTTTCATAAG TAGAATCCAC ATGACGATTC AGTAATTCTT GATGGTTATT
    13621 CTTGAAAAAA TGGTTTTTTA AGTACTGTTT CATGTTGTTA TTTTCTTCGC TAATATCAGA
    13681 AAGATTCTCG GCTATATTTT TATAAAATTT TTGGAAATCT ACTCTTATTA TGTCGATTTT
    13741 CTCAATAACA ACATTGAAGA ATTTAGGAGA TTCGTTTAAA ATTTTCTTCA CACAGTCTTT
    13801 GTACATTAGT TCAGCTTTTT CTTGCATGGT TCTCATAAGA GTCAGTACTT CATTTTTGAT
    13861 CATATCAAGA TTTGGTTGGA TATTAGTCTC TTGAAGAATA CTTTCCTGTT GCATAGTGTT
    13921 TAATTGTAAA AACAGTGTAG ATTTCAATTT TTTAATTTCT TTAGTAATAT GCATTTCAAA
    13981 CTTTTGATTA AGGTCAAGTT CTCTTTTTTT GTAATCATGT AGGGCCATTT GCATTACCTC
    14041 AGTCAACTTC TGTAGTTTGT TATTAAAATC GGATATTTCA ATTTCAGTTT TATGCTGTTT
    14101 ATCTAGTTGT GCCCTTAAAT GATCTATGGT AGTTTTCAAT GATTCTATTT GGCAATTTTG
    14161 AGATTGAATA GTTTCTTTTG ACTTCAATTT ATCTTTTACT AGCAATGCAT TTTTCGATGT
    14221 CAAACTTTCA ATTTCTCTTT TACATTCTTG AACTTCATTT TTATAACTTT CTAAATCACT
    14281 GTTCAAATTT TTGTAGTGAT CTTGGCTCAT ATATATTCCT TCTTTGGACT TTGTAGAGAG
    14341 TAAATCGGAT TTAATCTTTG CTAATTCCAT AGTTATATTT TTAACCAAAA TATCCTTCAT
    14401 TATAAATGAA CCCAGTTGCG GCTTGTTCTT AATGTTTTTA GCCTTCGAAG CATACTCTAA
    14461 TGTACTGCAG GTTTCTTCAG AAGTTACCTT TGCAGGCGAT ATAGTAGCAA TTAGTGCGGT
    14521 TTTCGTATTA CCACCCAGGG AATCTTGAAG CAGGCGGGTC AATTTCGATT CACGGAAAGG
    14581 TATATGGCCG CTTTTATCTA CGAGTGCGTT TATGACCCTG CCCAGCGTCA ATAGACTTTG
    14641 GTTGATTGAA CCAGCTTCTT TGGCACGTTG ATTTAATGCT CCGGATCTGT TGATGTTTTC
    14701 TGAACCAGCT AAATCCACAA GATTCATTTT GGAAATTCTA AATAGTTCAT CCTGATGCTT
    14761 CTTATACAAA GTGATTGTAA AAATGGTATG   
//
