# Supplementary material for: Delineation of two multi-invasion-induced rearrangement pathways that differently affect genome stability
Source: Genes Dev. 2023 Jul 1;37(13-14):621–39. doi: 10.1101/gad.350618.123 (PMC10499017; doi:10.1101/gad.350618.123)
Supplement: Supplement 13 [file Supplemental_DatasetS1.zip › Dataset S1/Donors at CAN1/Donor_at_CAN1_HIS3-S2-70bp +-5kb watson.ape]

LOCUS       can1pr_del_HIS3_       13860 bp ds-DNA     linear       28-FEB-2019
DEFINITION  .
ACCESSION   
VERSION     
SOURCE      .
  ORGANISM  .
COMMENT     
COMMENT     
COMMENT     ApEinfo:methylated:1
FEATURES             Location/Qualifiers
     misc_feature    complement(join(6558..7043,5001..5540))
                     /label=CAN1
                     /ApEinfo_fwdcolor=cyan
                     /ApEinfo_revcolor=green
                     /ApEinfo_graphicformat=arrow_data {{0 1 2 0 0 -1} {} 0}
                     width 5 offset 0
     primer_bind     7044..7051
                     /label=S2over10-F
                     /ApEinfo_fwdcolor=#004080
                     /ApEinfo_revcolor=#00ff00
                     /ApEinfo_graphicformat=arrow_data {{0 1 2 0 0 -1} {} 0}
                     width 5 offset 0
     CDS             7044..9132
                     /label=LYS2
                     /ApEinfo_fwdcolor=cyan
                     /ApEinfo_revcolor=green
                     /ApEinfo_graphicformat=arrow_data {{0 1 2 0 0 -1} {} 0}
                     width 5 offset 0
     primer_bind     4895..4914
                     /label=CAN1extR2 (Lang Murray)
                     /ApEinfo_fwdcolor=#ff1cf1
                     /ApEinfo_revcolor=#ff5cdd
                     /ApEinfo_graphicformat=arrow_data {{0 1 2 0 0 -1} {} 0}
                     width 5 offset 0
     primer_bind     9133..9157
                     /label=LYS2-right-F
                     /ApEinfo_fwdcolor=#004080
                     /ApEinfo_revcolor=#00ff00
                     /ApEinfo_graphicformat=arrow_data {{0 1 2 0 0 -1} {} 0}
                     width 5 offset 0
     misc_feature    complement(9133..9202)
                     /label=LYS2 flanq 3'
                     /ApEinfo_fwdcolor=cyan
                     /ApEinfo_revcolor=#b90746
                     /ApEinfo_graphicformat=arrow_data {{0 1 2 0 0 -1} {} 0}
                     width 5 offset 0
     misc_feature    9092..9097
                     /label=AcuI 2
                     /ApEinfo_fwdcolor=#0af515
                     /ApEinfo_revcolor=green
                     /ApEinfo_graphicformat=arrow_data {{0 1 2 0 0 -1} {} 0}
                     width 5 offset 0
     primer_bind     complement(9113..9130)
                     /label=LYS2-R(SalI)trunc.
                     /ApEinfo_fwdcolor=#004080
                     /ApEinfo_revcolor=#00ff00
                     /ApEinfo_graphicformat=arrow_data {{0 1 2 0 0 -1} {} 0}
                     width 5 offset 0
     primer_bind     complement(7831..7851)
                     /label=YS-800bp-R(SacI)
                     /ApEinfo_fwdcolor=#004080
                     /ApEinfo_revcolor=#00ff00
                     /ApEinfo_graphicformat=arrow_data {{0 1 2 0 0 -1} {} 0}
                     width 5 offset 0
     primer_bind     7068..7090
                     /label=S2-F(SalI)
                     /ApEinfo_fwdcolor=#27e2f1
                     /ApEinfo_revcolor=#00ff00
                     /ApEinfo_graphicformat=arrow_data {{0 1 2 0 0 -1} {} 0}
                     width 5 offset 0
     CDS             complement(5693..6355)
                     /label=HIS3
                     /ApEinfo_fwdcolor=cyan
                     /ApEinfo_revcolor=green
                     /ApEinfo_graphicformat=arrow_data {{0 1 2 0 0 -1} {} 0}
                     width 5 offset 0
     misc_feature    complement(8110..8129)
                     /label=LYS-seqR
                     /ApEinfo_fwdcolor=#0080ff
                     /ApEinfo_revcolor=#00c100
                     /ApEinfo_graphicformat=arrow_data {{0 1 2 0 0 -1} {} 0}
                     width 5 offset 0
     misc_feature    9003..9023
                     /label=2-qPCR-F
                     /ApEinfo_fwdcolor=#0080ff
                     /ApEinfo_revcolor=#00c100
                     /ApEinfo_graphicformat=arrow_data {{0 1 2 0 0 -1} {} 0}
                     width 5 offset 0
     primer_bind     complement(6879..6898)
                     /label=CAN1intF2 (Lang Murray)
                     /ApEinfo_fwdcolor=#ff1cf1
                     /ApEinfo_revcolor=#ff5cdd
                     /ApEinfo_graphicformat=arrow_data {{0 1 2 0 0 -1} {} 0}
                     width 5 offset 0
     misc_feature    5541..5559
                     /label=HIS3-R
                     /ApEinfo_fwdcolor=#0080ff
                     /ApEinfo_revcolor=#80ff80
                     /ApEinfo_graphicformat=arrow_data {{0 1 2 0 0 -1} {} 0}
                     width 5 offset 0
     primer_bind     5447..5466
                     /label=CAN1intR2 (Lang Murray)
                     /ApEinfo_fwdcolor=#ff1cf1
                     /ApEinfo_revcolor=#ff5cdd
                     /ApEinfo_graphicformat=arrow_data {{0 1 2 0 0 -1} {} 0}
                     width 5 offset 0
     misc_feature    complement(9203..9224)
                     /label=S2-at-CAN1-R
                     /ApEinfo_fwdcolor=#0080ff
                     /ApEinfo_revcolor=#00c100
                     /ApEinfo_graphicformat=arrow_data {{0 1 2 0 0 -1} {} 0}
                     width 5 offset 0
     primer_bind     6778..6797
                     /label=CAN1intR3
                     /ApEinfo_fwdcolor=#ff1cf1
                     /ApEinfo_revcolor=#ff5cdd
                     /ApEinfo_graphicformat=arrow_data {{0 1 2 0 0 -1} {} 0}
                     width 5 offset 0
     misc_feature    7011..7043
                     /label=S2-at-CAN1-F
                     /ApEinfo_fwdcolor=#0080ff
                     /ApEinfo_revcolor=#00c100
                     /ApEinfo_graphicformat=arrow_data {{0 1 2 0 0 -1} {} 0}
                     width 5 offset 0
     misc_feature    9225..9246
                     /label=pPA54-R(no-oh)
                     /ApEinfo_fwdcolor=cyan
                     /ApEinfo_revcolor=green
                     /ApEinfo_graphicformat=arrow_data {{0 1 2 0 0 -1} {} 0}
                     width 5 offset 0
     primer_bind     complement(7424..7447)
                     /label=YS-400bp-R(SalI)
                     /ApEinfo_fwdcolor=#004080
                     /ApEinfo_revcolor=#00ff00
                     /ApEinfo_graphicformat=arrow_data {{0 1 2 0 0 -1} {} 0}
                     width 5 offset 0
     misc_feature    6470..6489
                     /label=SEIC-atHIS3-EcoRI-R2
                     /ApEinfo_fwdcolor=#0080ff
                     /ApEinfo_revcolor=#00c100
                     /ApEinfo_graphicformat=arrow_data {{0 1 2 0 0 -1} {} 0}
                     width 5 offset 0
     misc_feature    complement(6558..6580)
                     /label=XXX-at-CAN1-F
                     /ApEinfo_fwdcolor=#0080ff
                     /ApEinfo_revcolor=#00c100
                     /ApEinfo_graphicformat=arrow_data {{0 1 2 0 0 -1} {} 0}
                     width 5 offset 0
     primer_bind     complement(6533..6551)
                     /label=HIS3-F
                     /ApEinfo_fwdcolor=#0080ff
                     /ApEinfo_revcolor=#00c100
                     /ApEinfo_graphicformat=arrow_data {{0 1 2 0 0 -1} {} 0}
                     width 5 offset 0
     misc_feature    complement(9326..9348)
                     /label=CAN1pr-qPCR-F
                     /ApEinfo_fwdcolor=#0080ff
                     /ApEinfo_revcolor=#00c100
                     /ApEinfo_graphicformat=arrow_data {{0 1 2 0 0 -1} {} 0}
                     width 5 offset 0
     primer_bind     complement(7044..7053)
                     /label=LYover10
                     /ApEinfo_fwdcolor=#004080
                     /ApEinfo_revcolor=#00ff00
                     /ApEinfo_graphicformat=arrow_data {{0 1 2 0 0 -1} {} 0}
                     width 5 offset 0
     misc_feature    complement(6987..7010)
                     /label=pPA54-F(no-oh)
                     /ApEinfo_fwdcolor=#0080ff
                     /ApEinfo_revcolor=#00c100
                     /ApEinfo_graphicformat=arrow_data {{0 1 2 0 0 -1} {} 0}
                     width 5 offset 0
     primer_bind     complement(7224..7245)
                     /label=YS-200bp-R(SacI)
                     /ApEinfo_fwdcolor=#004080
                     /ApEinfo_revcolor=#00ff00
                     /ApEinfo_graphicformat=arrow_data {{0 1 2 0 0 -1} {} 0}
                     width 5 offset 0
     misc_feature    complement(8188..8208)
                     /label=LYS-seqR2
                     /ApEinfo_fwdcolor=#0080ff
                     /ApEinfo_revcolor=#00c100
                     /ApEinfo_graphicformat=arrow_data {{0 1 2 0 0 -1} {} 0}
                     width 5 offset 0
     misc_feature    5514..5540
                     /label=XXX-at-CAN1-R
                     /ApEinfo_fwdcolor=#0080ff
                     /ApEinfo_revcolor=#00c100
                     /ApEinfo_graphicformat=arrow_data {{0 1 2 0 0 -1} {} 0}
                     width 5 offset 0
     misc_feature    5086..5105
                     /label=CAN1-R
                     /ApEinfo_fwdcolor=#0080ff
                     /ApEinfo_revcolor=#00c100
                     /ApEinfo_graphicformat=arrow_data {{0 1 2 0 0 -1} {} 0}
                     width 5 offset 0
     misc_feature    complement(6552..6557)
                     /label=EcoRI
                     /ApEinfo_fwdcolor=#e41b52
                     /ApEinfo_revcolor=green
                     /ApEinfo_graphicformat=arrow_data {{0 1 2 0 0 -1} {} 0}
                     width 5 offset 0
     misc_feature    complement(7022..7043)
                     /label=pPA54-R(oh)
                     /ApEinfo_fwdcolor=#0080ff
                     /ApEinfo_revcolor=#00c100
                     /ApEinfo_graphicformat=arrow_data {{0 1 2 0 0 -1} {} 0}
                     width 5 offset 0
     primer_bind     5676..5700
                     /label=HIS3-B (-XmaI)
                     /ApEinfo_fwdcolor=#004080
                     /ApEinfo_revcolor=#00ff00
                     /ApEinfo_graphicformat=arrow_data {{0 1 2 0 0 -1} {} 0}
                     width 5 offset 0
     misc_feature    7976..7994
                     /label=2-seqF
                     /ApEinfo_fwdcolor=#0080ff
                     /ApEinfo_revcolor=#00c100
                     /ApEinfo_graphicformat=arrow_data {{0 1 2 0 0 -1} {} 0}
                     width 5 offset 0
     misc_feature    6498..6519
                     /label=SEIC-atHIS3-EcoRI-R1
                     /ApEinfo_fwdcolor=#0080ff
                     /ApEinfo_revcolor=#00c100
                     /ApEinfo_graphicformat=arrow_data {{0 1 2 0 0 -1} {} 0}
                     width 5 offset 0
     misc_feature    8089..9132
                     /label=2
                     /ApEinfo_fwdcolor=#22ddb8
                     /ApEinfo_revcolor=green
                     /ApEinfo_graphicformat=arrow_data {{0 1 2 0 0 -1} {} 0}
                     width 5 offset 0
     misc_feature    complement(9250..9271)
                     /label=ADE3-A1
                     /ApEinfo_fwdcolor=#0080ff
                     /ApEinfo_revcolor=#00c100
                     /ApEinfo_graphicformat=arrow_data {{0 1 2 0 0 -1} {} 0}
                     width 5 offset 0
     misc_feature    4134..4154
                     /label=CAN1-B1
                     /ApEinfo_fwdcolor=#0080ff
                     /ApEinfo_revcolor=#00c100
                     /ApEinfo_graphicformat=arrow_data {{0 1 2 0 0 -1} {} 0}
                     width 5 offset 0
     primer_bind     complement(6442..6463)
                     /label=HIS3-A (-XmaI)
                     /ApEinfo_fwdcolor=#004080
                     /ApEinfo_revcolor=#00ff00
                     /ApEinfo_graphicformat=arrow_data {{0 1 2 0 0 -1} {} 0}
                     width 5 offset 0
     misc_feature    complement(9735..9753)
                     /label=CAN1-A1
                     /ApEinfo_fwdcolor=#0080ff
                     /ApEinfo_revcolor=#00c100
                     /ApEinfo_graphicformat=arrow_data {{0 1 2 0 0 -1} {} 0}
                     width 5 offset 0
     primer_bind     7044..7067
                     /label=S2over0-F
                     /ApEinfo_fwdcolor=#004080
                     /ApEinfo_revcolor=#00ff00
                     /ApEinfo_graphicformat=arrow_data {{0 1 2 0 0 -1} {} 0}
                     width 5 offset 0
     misc_feature    7068..8088
                     /label=S
                     /ApEinfo_fwdcolor=#9514eb
                     /ApEinfo_revcolor=green
                     /ApEinfo_graphicformat=arrow_data {{0 1 2 0 0 -1} {} 0}
                     width 5 offset 0
     misc_feature    complement(8064..8088)
                     /label=LYS-R(SalI)
                     /ApEinfo_fwdcolor=cyan
                     /ApEinfo_revcolor=green
                     /ApEinfo_graphicformat=arrow_data {{0 1 2 0 0 -1} {} 0}
                     width 5 offset 0
     misc_feature    complement(9178..9202)
                     /label=LYS2-R(w3UTR)-SalI
                     /ApEinfo_fwdcolor=cyan
                     /ApEinfo_revcolor=green
                     /ApEinfo_graphicformat=arrow_data {{0 1 2 0 0 -1} {} 0}
                     width 5 offset 0
     misc_feature    6440..6462
                     /label=SEIC-atHIS3-EcoRI-R3
                     /ApEinfo_fwdcolor=#0080ff
                     /ApEinfo_revcolor=#00c100
                     /ApEinfo_graphicformat=arrow_data {{0 1 2 0 0 -1} {} 0}
                     width 5 offset 0
     CDS             9801..11648
                     /label=NPR2
                     /ApEinfo_fwdcolor=cyan
                     /ApEinfo_revcolor=green
                     /ApEinfo_graphicformat=arrow_data {{0 1 2 0 0 -1} {} 0}
                     width 5 offset 0
     misc_feature    complement(9852..9873)
                     /label=NPR2-5'-R
                     /ApEinfo_fwdcolor=#0080ff
                     /ApEinfo_revcolor=#00c100
                     /ApEinfo_graphicformat=arrow_data {{0 1 2 0 0 -1} {} 0}
                     width 5 offset 0
     misc_feature    complement(6878..6898)
                     /label=DLC-CAN1-R1
                     /ApEinfo_fwdcolor=#0080ff
                     /ApEinfo_revcolor=#3a8553
                     /ApEinfo_graphicformat=arrow_data {{0 1 2 0 0 -1} {} 0}
                     width 5 offset 0
     misc_feature    complement(6906..6927)
                     /label=DLC-CAN1-R2
                     /ApEinfo_fwdcolor=#0080ff
                     /ApEinfo_revcolor=#3a8553
                     /ApEinfo_graphicformat=arrow_data {{0 1 2 0 0 -1} {} 0}
                     width 5 offset 0
     misc_feature    complement(9306..9326)
                     /label=CAN1-insert-seqR
                     /ApEinfo_fwdcolor=#0080ff
                     /ApEinfo_revcolor=#3a8553
                     /ApEinfo_graphicformat=arrow_data {{0 1 2 0 0 -1} {} 0}
                     width 5 offset 0
     misc_feature    12395..12414
                     /label=S2dwn-Eco-F2
                     /ApEinfo_fwdcolor=#0080ff
                     /ApEinfo_revcolor=#3a8553
                     /ApEinfo_graphicformat=arrow_data {{0 1 2 0 0 -1} {} 0}
                     width 5 offset 0
     misc_feature    12314..12333
                     /label=S2dwn-Eco-F3
                     /ApEinfo_fwdcolor=#0080ff
                     /ApEinfo_revcolor=#3a8553
                     /ApEinfo_graphicformat=arrow_data {{0 1 2 0 0 -1} {} 0}
                     width 5 offset 0
ORIGIN
        1 CCTTTTGCAA GCACGAAGAA CGTAGGCATG TCAAACGAAG AACCGGAAAA AATGGTTAAC
       61 GATCGAATTG TGGTGAAGGC CATCGAGCCA AAAGATGAGG AAGCCTGGAA CAAACTGTGG
      121 AAGGAGTATC AGGGTTTCCA AAAAACGGTT ATGCCTCCGG AAGTAGCCAC CACTACCTTC
      181 GCAAGGTTTA TAGACCCTAC GGTCAAACTA TGGGGTGCTC TAGCCTTTGA CACCGAGACC
      241 GGCGATGCAA TTGGCTTTGC ACACTACCTG AACCATTTGA CGTCGTGGCA TGTCGAAGAA
      301 GTTGTCTACA TGAATGACTT ATATGTCACT GAACGCGCAA GAGTCAAAGG CGTAGGTAGA
      361 AAGCTCATAG AATTTGTATA CAGCCGTGCC GATGAGCTCG GTACGCCTGC AGTGTACTGG
      421 GTTACAGACC ATTACAATCA CCGCGCACAG TTGCTGTACA CCAAAGTGGC TTACAAGACA
      481 GATAAGGTTC TTTACAAGAG AAACGGATAC TGAAACCGCT GTGTAATGTA GACTACTGTG
      541 TATAGAGATA ACTCTAGCTT CTATAGGCTC ACTTGCGAAG CTTTTTTCCC ACTTTTTCCC
      601 AGTGAAATAG TTTCTTATTG GCTTTTCATA GTTTGTTCTC CGATTTAATC GCAAGCGCCG
      661 TACGGCGCAG GCACAGAATG ACTTGCAGCT TAATCCAGGT GCATTTTAAG AAACTTATCT
      721 GCTGGGAAGA CCCCGAAGTT CATCGTTTAC AATGTGCCGT AAAGAACACA TTTGAGGGTG
      781 CAATCTGGTT CGTCTTTTGC CATAATTAGT AGTGCTCATC CGTGATCCTT TAATTTACTT
      841 TTGTGATGCG ATGATTTGCA GATACTATAT AAGCAATGGA CACCGTCCAT CACCGATGAG
      901 GCTAGAACAT CGTAGTGCTT TGTAAAAGAA CTGTTAAAGA CCCAGTACGA AAATTTTTCC
      961 ATAATGGACC CTGGTATTGC TAATCATACC CTCCCCGAGG AATTTGAAGA GGTTGTCGTT
     1021 CCCGAGATGC TGGAAAAGGA AGTAGGAGCC AAGGTCGATG TCAAGCCAAC GCTAACCACA
     1081 TCTTCTCCAG CACCTTCTTA CATTGAATTG ATAGATCCAG GTGTGCATAA CATCGAGATT
     1141 TACGCAGAAA TGTACAACCG CCCGATCTAC CGTGTCGCAT TATTCTTCTC ACTTTTCCTC
     1201 ATTGCCTATG CTTACGGATT AGATGGTAAT ATCCGTTACA CTTTCCAGGC GTACGCGACT
     1261 TCGTCGTACT CCCAGCACTC GCTGCTATCG ACCGTCAACT GTATTAAGAC GGTTATTGCG
     1321 GCTGTAGGCC AGATCTTCTT TGCCAGATTA TCAGATATCT TCGGCAGATT TTCCATTATG
     1381 ATTGTCAGTA TCATTTTTTA TAGCATGGGG ACCATCATTG AGTCGCAAGC GGTGAATATT
     1441 ACAAGATTTG CAGTTGGTGG TTGTTTTTAC CAATTGGGTC TTACCGGTAT TATTCTAATT
     1501 TTGGAAGTTA TTGCTTCTGA CTTTTCCAAC TTGAACTGGA GGTTGTTAGC CTTATTCATT
     1561 CCAGCTTTAC CATTTATCAT CAACACCTGG ATTAGCGGGA ACGTAACAAG TGCCATAGAT
     1621 GCTAATTGGA AATGGGGTAT TGGTATGTGG GCTTTTATAC TGCCGCTAGC TTGTATTCCG
     1681 CTTGGAATTT GTATGTTGCA CATGAGGTAT TTAGCAAGAA AGCATGCTAA AGATAGATTG
     1741 AAGCCCGAGT TCGAAGCGCT AAACAAATTG AAGTGGAAGT CCTTTTGTAT AGACATCGCA
     1801 TTTTGGAAAT TGGATATCAT TGGAATGTTA TTAATTACTG TATTTTTCGG GTGTGTATTG
     1861 GTTCCATTCA CCTTAGCGGG TGGTTTGAAA GAGGAATGGA AAACTGCGCA TATTATTGTC
     1921 CCTGAAGTCA TTGGTTGGGT TGTAGTGTTA CCACTGTACA TGCTATGGGA AATAAAGTAC
     1981 TCGAGACATC CATTGACACC TTGGGACTTG ATTCAAGATA GAGGTATCTT TTTCGCTCTA
     2041 CTCATCGCAT TCTTTATCAA TTTTAACTGG TATATGCAAG GTGATTACAT GTATACTGTA
     2101 CTAGTCGTTG CAGTTCATGA ATCCATAAAG TCCGCTACAA GAATTACCTC CTTGTATTCA
     2161 TTTGTTTCTG TTATCGTTGG TACAATCCTC GGGTTCATAC TGATTAAAGT TAGAAGGACT
     2221 AAGCCTTTTA TTATATTTGG CATTTCTTGT TGGATCGTCT CATTTGGTTT GCTGGTCCAT
     2281 TACCGTGGTG ACTCCGGTGC TCATTCCGGT ATCATTGGCT CTTTGTGTCT ATTAGGTTTC
     2341 GGTGCAGGTT CATTTACCTA TGTGACTCAA GCTTCCATCC AAGCATCCGC TAAAACTCAT
     2401 GCAAGAATGG CGGTAGTAAC CTCATTATAC CTTGCCACTT ATAATATTGG TTCTGCATTT
     2461 GGTAGTTCTG TTAGCGGAGC TGTCTGGACT AATATCCTAC CCAAAGAAAT TTCAAAAAGA
     2521 ATTTCCGATC CAACCTTAGC TGCACAAGCG TACGGTTCTC CATTTACATT CATTACAACT
     2581 TATACCTGGG GAACACCAGA AAGAATAGCT TTAGTCATGT CTTACCGCTA TGTTCAAAAG
     2641 ATTTTATGTA TCATAGGTTT GGTATTCTGC TTTCCTTTGT TAGGTTGCGC ATTCATGTTG
     2701 AGAAATCATA AACTAACAGA TTCTATTGCT CTTGAAGGCA ATGATCATTT GGAAAGTAAA
     2761 AACACCTTTG AAATTGAGGA AAAGGAAGAA AGTTTTTTGA AAAATAAATT CTTTACGCAC
     2821 TTTACAAGCA GTAAAGATAG GAAAGATTAA TATTATCTCA CCCAAATAAT TTCATACATG
     2881 CACATATAGC TACTACATAG TCAAGAACAT ATCATAACAT TTGGTATAAC AGTCTTTATA
     2941 TCAGTCTTTG CATGGCTTTG CATCTGATGC TGGCTCTACC GACTTCTCGG CGATAAAATA
     3001 CCAAAAGAAT TTGACGTATA TACTATCCAA AGTGGATAAA TATTTGAGTT CCAATGAGGT
     3061 AACTAAACTA GTTTTTTAAA ACCCAGCAGA AAGAAAAAAT ACCCTATATT TGGCAGTGCT
     3121 GTCCATCAGA ACCATTAACT GCATCAATAA TAGTTTGGGT GCTGCTGATT ATCATAATCA
     3181 TGAAACCAAA GCATATACAA AGATAGAAAG GAAGCCTTTC CTTCCAACTC TTCTTCTTAC
     3241 TAGTTAACAA CAAATTTGTG TATGGCGGCA AAATGTAAGC CATAGTCGAT GCCGTAGTGG
     3301 CCCCAATCAG TTCAAATAAT GCTCCTAAAT TACATGTAGT TAATGATATA CCCATGGTGA
     3361 TGAAGACTAG TGAAGAAGTT ATAACGACGT GCTGTTTACC TGATAATTGA GTGTGTTCGT
     3421 CATAATTTTT AATAAGGTTG CATTCATGTA ACAAGTTACC GACAACATCT CTCAAAACAA
     3481 AAATTTCCAT GGGGAATGTG GTTAGCATGT TAAATCCGAA ACAGAGTCTG GCTATGTTGA
     3541 TAGCAGTGTC TGTTCCTGGG AAACTGTTTA AAACATTGCC TTTTGTTTTT TCTTTGAAAA
     3601 CTGCAAATCC CGAATATCCC ATTAGTGCAC AGCATATTAC TGAGATAATG ATACTGATAT
     3661 GCGTTAACCT GGTAAATTTT GCCACACTTC TATTCCTCAT GGAAAAGAAA ATAAAACTAG
     3721 TATTATGATG ACAAACCAAC GCAAAGGAAA TGACAGAGAG ACTTCTGAAT ATAGTAGCTT
     3781 TCATGAAAAA ATCAGATAAC TTCAGAGAAT GACCTTTCCA ATCATAGGGC AGCATAGGTC
     3841 CTCTAATTAC CACTGTCAGT ACAATTATAA TCATACTTAT AACGGCCAAG AAAGATGCCT
     3901 TTGATAGTGC CTCTATGTTT CTCTTCATTG ATAACGGAAA GGAAATGAAA GTAGTGACCA
     3961 TTACAATTAT GACATTTCGC CTGAGCCAAA AATGTACATT ACCATCGTTC TGGCTGAATA
     4021 TAGCTCTGAG TACGTGGGGT ATCGTATCCC CAATAATTAT GCAATAACCA ATACATCCAC
     4081 CAAATGCAAA TAACCCGTTT GTAAATAGAA TCAGCAATTT CCCTTTTTTA CCCATTACAT
     4141 GTTCGACCGT ACCCTGGTAT GTTCTCTTGC CAGCAAGAGT CAAGTTAATG ACAATAAGTC
     4201 TTAACGTCCA ATCAACTATA AATCCGAGGG CTACGTATGA TAATAGCCCG CCTAATATAC
     4261 CAGCATTTTT GATCGCGAAC GGCTGAGTAA TTATTCCGGC ACCAAGAATA GAGTTTGCTA
     4321 GATTCATAAA AGCCATTCTC ATACTAGACT TTTTATCGTT TTCTCGAAGT ACATCATTAA
     4381 CCAGAGTATC ATCCATGTCA GGAGTAATGA TATTCAAAGA GTTCTGCCCT TGGCTTCCGT
     4441 CATCGGAGTC GTTATCAGTT GTGCCTGGAA AAGGAAAATT TGTCAATTCA AACTCCGTTC
     4501 TAAGCTCTTT GTTTTCTAAT TTAGAATACT CACCTAACTC AGACATTATC GGAACATGTA
     4561 TATCTGTTAG ATTCTGGTCG AGATATTCTT TAATGGTTTA GTGTATGTTG CGCTTACTAC
     4621 TTTTTGGCGT TTTTGCCTAT TTCACTATTT ACATATCGTG AAAATGACAT TTGGTTCTAG
     4681 GTTCGGGTGA CGTGAAGATA ACGAAAAATG AGTAAAAATT ATCTTCTAAT TATACATTAG
     4741 TATTAGCGTG AAAATGTACA CATATACATA TATATATATA TATATATATA CTTGAAGGTC
     4801 TGAAGGAGTT TCAAATGCTT CTACTCCGTC TGCTTTcttt tcgggagcaa gattgttgtg
     4861 gtgaatcatc gataaaaata aatatactga gattatagta agctcattga tcccttaaac
     4921 tttcttttcg gtgtatgact tatgagggtg agaatgcgaa atggcgtgga aatgtgatca
     4981 aaggtaataa aacgtcatat CTATGCTACA ACATTCCAAA ATTTGTCCCA AAAAGTCTTT
     5041 GGTTCATGAT CTTCCCATAC AATTGCCTCA ATGTCTCTTC TATCGGAATC GATGTCGACA
     5101 TCTCCAATCT TCCAAATAAA TCTGCATCTG AATATGCATT GAAATAAGAT CCAAACAGCT
     5161 AAGAACAGGA AAATAGAGAT ATAGGCGGCA GCAAAGCTAA CACCATTGAA TTTTGGTGCA
     5221 AAAGCCGTGA AACCTTGAAT AATGATAATG ATCGTCATAA ATGTGGCCGC ATAATAAGCC
     5281 AAGCCGGGCA TTAATTTAGC TTTAAATGGT AACTCGTCAC GAGAGATGCC ACGGTATTTC
     5341 AAAGCTTGCA TAAATCTGAT GTGCGAGATT GAGATAAATA ACCATGCAAA AAAGCCTGCA
     5401 ACACCAGTGA TATTTAATAG CCATTCGAAA ACTTTGTCAC CACCAGTAGA TGTCTCCATG
     5461 TAAGCCAAAG CGCCAAATGC AGCAGTAACG AAAACTGCAA TGTATGGAAC ACCACCTTTG
     5521 GTGGTCCTTG ACAGGAATTT GCGCCTCGTT CAGAATGACA CGTATAGAAT GATGCATTAC
     5581 CTTGTCATCT TCAGTATCAT ACTGTTCGTA TACATACTTA CTGACATTCA TAGGTATACA
     5641 TATATACACA TGTATATATA TCGTATGCTG CAGCTTTAAA TAATCGGTGT CACTACATAA
     5701 GAACACCTTT GGTGGAGGGA ACATCGTTGG TACCATTGGG CGAGGTGGCT TCTCTTATGG
     5761 CAACCGCAAG AGCCTTGAAC GCACTCTCAC TACGGTGATG ATCATTCTTG CCTCGCAGAC
     5821 AATCAACGTG GAGGGTAATT CTGCTAGCCT CTGCAAAGCT TTCAAGAAAA TGCGGGATCA
     5881 TCTCGCAAGA GAGATCTCCT ACTTTCTCCC TTTGCAAACC AAGTTCGACA ACTGCGTACG
     5941 GCCTGTTCGA AAGATCTACC ACCGCTCTGG AAAGTGCCTC ATCCAAAGGC GCAAATCCTG
     6001 ATCCAAACCT TTTTACTCCA CGCACGGCCC CTAGGGCCTC TTTAAAAGCT TGACCGAGAG
     6061 CAATCCCGCA GTCTTCAGTG GTGTGATGGT CGTCTATGTG TAAGTCACCA ATGCACTCAA
     6121 CGATTAGCGA CCAGCCGGAA TGCTTGGCCA GAGCATGTAT CATATGGTCC AGAAACCCTA
     6181 TACCTGTGTG GACGTTAATC ACTTGCGATT GTGTGGCCTG TTCTGCTACT GCTTCTGCCT
     6241 CTTTTTCTGG GAAGATCGAG TGCTCTATCG CTAGGGGACC ACCCTTTAAA GAGATCGCAA
     6301 TCTGAATCTT GGTTTCATTT GTAATACGCT TTACTAGGGC TTTCTGCTCT GTCATCTTTG
     6361 CCTTCGTTTA TCTTGCCTGC TCATTTTTTA GTATATTCTT CGAAGAAATC ACATTACTTT
     6421 ATATAATGTA TAATTCATTA TGTGATAATG CCAATCGCTA AGAAAAAAAA AGAGTCATCC
     6481 GCTAGGTGGA AAAAAAAAAA TGAAAATCAT TACCGAGGCA TAAAAAAATA TAGAGTGTAC
     6541 TAGAGGAGGC CgaattcCAC CAGCAGTGAT ACCAACTAGT TCAGTACCTT GAAATGTGAA
     6601 GGCAGCGTTA ATCAAAGAGG AAACCCAACC TAAGAACCTC CCTTCGTTTT TATCCTTAGA
     6661 TATTATACCT GGACCCCAGG CACCTGGGTT TCTCCAATAA CGGAATCCAA CTGGGCCGGT
     6721 AACCCCAGCA CCACAAACCA TACAAAAACA GTATATTAGA AACCCGATAA TGGCTAAAAC
     6781 TTTGATGGAA GCGACCCAGA ACTCGAATTC ACCGTAATAT TTGACAGGGA ACAAGTTCAT
     6841 TATTGTGATA ATTACCCAAA AAATACTAAT CCATGCCGCC AGTGGAACTT TGTACGTCCA
     6901 AAATTGAATG ACTTGGCCAA CTACACTAAG TTCCAGGGCA AAAGTGATTG CCCAAGAAAA
     6961 CCAATACATG TAACCATTGG CCGCACCAAA TGCTGGAGAA AGGAATCTTT gtgagaaaac
     7021 tgtgaaagag gatgtaacag ggaGGCTGAT GATCAAGTTA AAATTCGTGG GTTCAGAATC
     7081 GAATTAGGAG AAATAGATAC GCACATTTCC CAACATCCAT TGGTAAGAGA AAACATTACT
     7141 TTAGTTCGCA AAAATGCCGA CAATGAGCCA ACATTGATCA CATTTATGGT CCCAAGATTT
     7201 GACAAGCCAG ATGACTTGTC TAAGTTCCAA AGTGATGTTC CAAAGGAGGT TGAAACTGAC
     7261 CCTATAGTTA AGGGCTTAAT CGGTTACCAT CTTTTATCCA AGGACATCAG GACTTTCTTA
     7321 AAGAAAAGAT TGGCTAGCTA TGCTATGCCT TCCTTGATTG TGGTTATGGA TAAACTACCA
     7381 TTGAATCCAA ATGGTAAAGT TGATAAGCCT AAACTTCAAT TCCCAACTCC CAAGCAATTA
     7441 AATTTGGTAG CTGAAAATAC AGTTTCTGAA ACTGACGACT CTCAGTTTAC CAATGTTGAG
     7501 CGCGAGGTTA GAGACTTATG GTTAAGTATA TTACCTACCA AGCCAGCATC TGTATCACCA
     7561 GATGATTCGT TTTTCGATTT AGGTGGTCAT TCTATCTTGG CTACCAAAAT GATTTTTACC
     7621 TTAAAGAAAA AGCTGCAAGT TGATTTACCA TTGGGCACAA TTTTCAAGTA TCCAACGATA
     7681 AAGGCCTTTG CCGCGGAAAT TGACAGAATT AAATCATCGG GTGGATCATC TCAAGGTGAG
     7741 GTCGTCGAAA ATGTCACTGC AAATTATGCG GAAGACGCCA AGAAATTGGT TGAGACGCTA
     7801 CCAAGTTCGT ACCCCTCTCG AGAATATTTT GTTGAACCTA ATAGTGCCGA AGGAAAAACA
     7861 ACAATTAATG TGTTTGTTAC CGGTGTCACA GGATTTCTGG GCTCCTACAT CCTTGCAGAT
     7921 TTGTTAGGAC GTTCTCCAAA GAACTACAGT TTCAAAGTGT TTGCCCACGT CAGGGCCAAG
     7981 GATGAAGAAG CTGCATTTGC AAGATTACAA AAGGCAGGTA TCACCTATGG TACTTGGAAC
     8041 GAAAAATTTG CCTCAAATAT TAAAGTTGTA TTAGGCGATT TATCTAAAAG CCAATTTGGT
     8101 CTTTCAGATG AGAAGTGGAT GGATTTGGCA AACACAGTTG ATATAATTAT CCATAATGGT
     8161 GCGTTAGTTC ACTGGGTTTA TCCATATGCC AAATTGAGGG ATCCAAATGT TATTTCAACT
     8221 ATCAATGTTA TGAGCTTAGC CGCCGTCGGC AAGCCAAAGT TCTTTGACTT TGTTTCCTCC
     8281 ACTTCTACTC TTGACACTGA ATACTACTTT AATTTGTCAG ATAAACTTGT TAGCGAAGGG
     8341 AAGCCAGGCA TTTTAGAATC AGACGATTTA ATGAACTCTG CAAGCGGGCT CACTGGTGGA
     8401 TATGGTCAGT CCAAATGGGC TGCTGAGTAC ATCATTAGAC GTGCAGGTGA AAGGGGCCTA
     8461 CGTGGGTGTA TTGTCAGACC AGGTTACGTA ACAGGTGCCT CTGCCAATGG TTCTTCAAAC
     8521 ACAGATGATT TCTTATTGAG ATTTTTGAAA GGTTCAGTCC AATTAGGTAA GATTCCAGAT
     8581 ATCGAAAATT CCGTGAATAT GGTTCCAGTA GATCATGTTG CTCGTGTTGT TGTTGCTACG
     8641 TCTTTGAATC CTCCCAAAGA AAATGAATTG GCCGTTGCTC AAGTAACGGG TCACCCAAGA
     8701 ATATTATTCA AAGACTACTT GTATACTTTA CACGATTATG GTTACGATGT CGAAATCGAA
     8761 AGCTATTCTA AATGGAAGAA ATCATTGGAG GCGTCTGTTA TTGACAGGAA TGAAGAAAAT
     8821 GCGTTGTATC CTTTGCTACA CATGGTCTTA GACAACTTAC CTGAAAGTAC CAAAGCTCCG
     8881 GAACTAGACG ATAGGAACGC CGTGGCATCT TTAAAGAAAG ACACCGCATG GACAGGTGTT
     8941 GATTGGTCTA ATGGAATAGG TGTTACTCCA GAAGAGGTTG GTATATATAT TGCATTTTTA
     9001 AACAAGGTTG GATTTTTACC TCCACCAACT CATAATGACA AACTTCCACT GCCAAGTATA
     9061 GAACTAACTC AAGCGCAAAT AAGTCTAGTT GCTTCAGGTG CTGGTGCTCG TGGAAGCTCC
     9121 GCAGCAGCTT AAGGTTGAGC ATTACGTATG ATATGTCCAT GTACAATAAT TAAATATGAA
     9181 TTAGGAGAAA GACTTAGCTT CTgccgtatg actcacccgg aaacCACACA GAAACCCTAG
     9241 ATTTCTATAG GGCAAATTTC AGGGTTATAC TAAAAGATAT ATTATTGACC TTGGTTATTC
     9301 TTCAAGTTCG CCCTATTGAA AATTCGGACA CTTTAGGGTT TGGAATCTGT TAAAGATATA
     9361 AGTAAATATG ATGATAAAGA AATAGGTTTA ATTTATACGC ACTTGCCAGT AAGTGATTGA
     9421 TATTGCAGAA GTAACATGAA TACGGTTCTG TGGCCTTTGC TGTTTGCCGT TATTTTATTT
     9481 CTTTTTTTTG TTTTTTTTCT TTTTTTCAGC ACTATCAAGG CTAATAAGGG ACAAGAGTTC
     9541 TTACTCAGTG TGAACGTGTT CTAAATAAGT TCTTGTTCTA ATTAATTGTA ACTATTTTTA
     9601 TGCATTTCTT GTAAGAGGAA CTGGAGTAAT CGTATCTCGG AAATACATAG AGGTGCGTAT
     9661 TCATAATGGG CCCTCTATCA CTTGTTGCCT GTATCTCCGA ATAGGACTGA TAAGTGATAA
     9721 AAAAAAAGAA AACTGGGTTA GCTTGAAGCG ACTTTCTTTC TCTACTAAAG GGAATGGTCA
     9781 GATCATCAGG CCAACGGCAA ATGCTAAGCT ATTTCCAAGG GTTTGTGCCC ATACACACAA
     9841 TATTTTACTC CGTGTTCCAT CCTACAGAAG GTTCTAAGAT TAAATACGAG TTTCCGCCAA
     9901 ATAATTTGAA AAATCATGGT ATTAATTTCA ACACATTTAA AAACTACATC ATACCGAAGC
     9961 CTATATTATG CCACAAGTTG ATCACTTTTA AGTATGGTAC ATATAGGATT GTATGTTATC
    10021 CTGTGACAAT CAATTCTCCA ATATATGCTA GGAATTTTTT TAGTTTTAAT TTTGTATTTG
    10081 TATTCCCATA TGATTGTGAG ACGTCTCCCT ACGAACCAGC TATTACTAGG CTGGGCAAAA
    10141 TGTTCAAAGT TCTTGAAGAA CAAAATCAAT TGCTATCCAA ATCGGAAAGA GATCCAGTTT
    10201 TCTTCGATTT GAAGGTGTTG GAAAACTCCA CAACAACACC CTCCACTGCA GGTCCTTCAT
    10261 CCACGCCAAA TCCTAGTAGT AACACCACAC CAACTCATCC TACATCCGAA AAGGATACAA
    10321 AGGATATGAG AAGCAGCAGA TACAGTGACC TTATCAAGGA TTTGGGCCTT CCGCAATCCG
    10381 CATTTTCCAT ACAAGATTTA TTGATGAGAA TTTTCCAAGA CCTGAATAAC TATTCCGAAT
    10441 GCCTCATACC AATTGATGAG GGAAATGCAG TAGACATAAA GATTTTTCCG CTGTTGAGAC
    10501 CACCGACAAC TTGTGTCTCA TTAGAAGATG TGCCCCTGTC GTCTGTAAAT TTGAAGAAGA
    10561 TTATTGATGT CAACTGGGAT CCAACCATGA TGAGTATAGT CCCTTACATT GATGGCTTAA
    10621 ACAGCATTGC CAAAATTTCT AAACTAAGCA ACAGTGATCC TGGCCTAGTG ATAGAGTGCA
    10681 TACGTCACTT AATATACTAT AAGTGTGTTA CATTATCAGA TATTTTCCAA TTTTCTAACA
    10741 TATACGCTCC TTCTTCATTA ATTAGGAATT TTTTGACTGA TCCACTAATG GCTAGTGACT
    10801 GTCAATCTTA TGTTACGTTC CCAGAAGTGT CTAAAATATC GAACTTGCCC TTAAACAAAA
    10861 GTCTGGGTTC AGGTGACCAA GACTCACCAT CATTTTCTGT ACGAAGAAAA TCCAAATCAT
    10921 CTAGCATACC GTCAAACCCG GATTCTAGAA CTACATCTTT TAGTTCTACC AGTAGAGTTT
    10981 CTCAAAACTC CTCCTTAAAT TCCTCTTTTT CATCAATTTA TAAAGACTGG AGGCAATCAC
    11041 AAACCTCCTG CTCGAGTTCA AATATTCATG TCATCAACAA TCGTAACCGA TTCCTACCAA
    11101 CAAGATCATG CCTATTTGAC CTTTATAGGT CACTTTCACA AGGTCAAACG CTGAAAACAT
    11161 GGTATGAGTC GAAATATATG ATTTTAAAAG AAAATAACAT TGATATAAGA AGGTTCATAA
    11221 CGTTTGGCCT GGAAAAACGT ATCATTTACA GGTGCTACTC TTTTCCTGTA ATGATAAATG
    11281 CAGGTTCACG TGAACCAAAA GAAATGACAC CAATAATAAC AAAAGATTTA GTGAATAATG
    11341 ATAAGTTACT TGAAAAAAGA AATCACAATC ATTTGCTTTC AGCCACAGGG TCTAGAAATA
    11401 CGGCACAATC CGGCAACTTG AAACCAGAAA GACCATCAAA GGTTTCATTT GAAATGCAAA
    11461 GGGTAAGTTC GTTGGCAACA GGCAAAAGTA CTATGCCGAA ACTCAGCGAC GAAGAAGAAG
    11521 GTATTCTTGA AGAGTCTATT AGGAATGCCG AAACATTTGA TAAAATTTGC GTTTTACTGA
    11581 GCAAGCCTAA ATTAGAAGTC GAAAGCTACC TAAACGAATT AGGAGAATTT AAGGTAATTA
    11641 ATAGCTGAGT TAAAATTAGA GAAATTCATT GTCCATCAAA ATGTTTTTTT TTTTTTTTAA
    11701 TATTACAACT TATTTCCGTA AATAAAGATA GTACACACGA ATCCAAACGT TTATATAGTT
    11761 AGCTCTGTGA AAATTTGATT TAGGTTCATC TCTTGGTGTG TTTGGTAGAG GTGGTTTCAC
    11821 ACCCTTCTCT TCTGTCTTGC CTTCTAATGA ATAACTGAGT ATTCTTTACA TACTTTGTTT
    11881 TTATTAACCA CTAGTTTGAA TATATATTCG ACTGAAAGGC AATATCAACT ATTCAATCTT
    11941 TAACATTTTT CTCGAGCCCT CATTGTCCAC ATTTTCACTG GATTTGTTTT CATCTTCAAT
    12001 TGCATGCTTT TTGGGCGATA TTACACTTTG CACTGAATTG CTATTTATGT TTGATAACCT
    12061 TAACGGCATT TTCTTACTTA GATTTGGTAT TTCCTTCAAT ATGTTCTCGA TCATTTCGTC
    12121 TTTGGTAGCG TTTTCCTTGT TACCATAGTT TTTCATTATG TTTTCAATCG TATTATAGAT
    12181 ATCATCCACA TTAGTTATAT GAGAGTGTGT TGATGTTATC GAATTTTTAA TGTTATCTTT
    12241 CAACATGTTA TGCTTGTTAA TAAGCTGCTC AAATTGATCA TTAAATTTGG TATTGTTCTT
    12301 CAAAAGGGAT ATAGCGTTCT CCGATTCTTC CACTTGTCCT TTCATGACTG AAATAGACTC
    12361 ATTCATCGAA TTTGATGATG TATCAACAGT ACTCTTGATT TGCGATAGCG TCGCTGCCAT
    12421 GCTATTATAG AATTCGTTAT TCATGGAGTC ACAATCATTT ATCAGATCAA ATGAATTTTC
    12481 CCATTTAACG CGCTTGGGTT CAAACAGATC CATTTCTTGA TCAATAACCG CGCTGGTTGC
    12541 AGTTGTCAGA TTCTGCATTA TTAGTTTTTT ATTTTCGTCA AGGTGGTCAT TTAGGACCTT
    12601 TTTAAAGTTC TCAACAAACT CGTTTGTTCT CTTCTCAATA TTTTCATAAG TAGAATCCAC
    12661 ATGACGATTC AGTAATTCTT GATGGTTATT CTTGAAAAAA TGGTTTTTTA AGTACTGTTT
    12721 CATGTTGTTA TTTTCTTCGC TAATATCAGA AAGATTCTCG GCTATATTTT TATAAAATTT
    12781 TTGGAAATCT ACTCTTATTA TGTCGATTTT CTCAATAACA ACATTGAAGA ATTTAGGAGA
    12841 TTCGTTTAAA ATTTTCTTCA CACAGTCTTT GTACATTAGT TCAGCTTTTT CTTGCATGGT
    12901 TCTCATAAGA GTCAGTACTT CATTTTTGAT CATATCAAGA TTTGGTTGGA TATTAGTCTC
    12961 TTGAAGAATA CTTTCCTGTT GCATAGTGTT TAATTGTAAA AACAGTGTAG ATTTCAATTT
    13021 TTTAATTTCT TTAGTAATAT GCATTTCAAA CTTTTGATTA AGGTCAAGTT CTCTTTTTTT
    13081 GTAATCATGT AGGGCCATTT GCATTACCTC AGTCAACTTC TGTAGTTTGT TATTAAAATC
    13141 GGATATTTCA ATTTCAGTTT TATGCTGTTT ATCTAGTTGT GCCCTTAAAT GATCTATGGT
    13201 AGTTTTCAAT GATTCTATTT GGCAATTTTG AGATTGAATA GTTTCTTTTG ACTTCAATTT
    13261 ATCTTTTACT AGCAATGCAT TTTTCGATGT CAAACTTTCA ATTTCTCTTT TACATTCTTG
    13321 AACTTCATTT TTATAACTTT CTAAATCACT GTTCAAATTT TTGTAGTGAT CTTGGCTCAT
    13381 ATATATTCCT TCTTTGGACT TTGTAGAGAG TAAATCGGAT TTAATCTTTG CTAATTCCAT
    13441 AGTTATATTT TTAACCAAAA TATCCTTCAT TATAAATGAA CCCAGTTGCG GCTTGTTCTT
    13501 AATGTTTTTA GCCTTCGAAG CATACTCTAA TGTACTGCAG GTTTCTTCAG AAGTTACCTT
    13561 TGCAGGCGAT ATAGTAGCAA TTAGTGCGGT TTTCGTATTA CCACCCAGGG AATCTTGAAG
    13621 CAGGCGGGTC AATTTCGATT CACGGAAAGG TATATGGCCG CTTTTATCTA CGAGTGCGTT
    13681 TATGACCCTG CCCAGCGTCA ATAGACTTTG GTTGATTGAA CCAGCTTCTT TGGCACGTTG
    13741 ATTTAATGCT CCGGATCTGT TGATGTTTTC TGAACCAGCT AAATCCACAA GATTCATTTT
    13801 GGAAATTCTA AATAGTTCAT CCTGATGCTT CTTATACAAA GTGATTGTAA AAATGGTATG
//
