# Supplementary material for: Delineation of two multi-invasion-induced rearrangement pathways that differently affect genome stability
Source: Genes Dev. 2023 Jul 1;37(13-14):621–39. doi: 10.1101/gad.350618.123 (PMC10499017; doi:10.1101/gad.350618.123)
Supplement: Supplement 13 [file Supplemental_DatasetS1.zip › Dataset S1/Donors at CAN1/Donor_at_CAN1_HIS3-S2-70bp-Pad-EcoRI +- 5kb watson.str]

LOCUS       Donor_at_CAN1_HI        6012 bp ds-DNA     linear       26-FEB-2020
DEFINITION  .
ACCESSION   
VERSION     
SOURCE      .
  ORGANISM  .
COMMENT     
COMMENT     
COMMENT     ApEinfo:methylated:1
FEATURES             Location/Qualifiers
     misc_feature    complement(join(2425..2910,868..1407))
                     /label=CAN1(W303 ok)
                     /ApEinfo_fwdcolor=cyan
                     /ApEinfo_revcolor=green
                     /ApEinfo_graphicformat=arrow_data {{0 1 2 0 0 -1} {} 0}
                     width 5 offset 0
     CDS             complement(1560..2222)
                     /label=HIS3
                     /ApEinfo_fwdcolor=cyan
                     /ApEinfo_revcolor=#ff8000
                     /ApEinfo_graphicformat=arrow_data {{0 1 2 0 0 -1} {} 0}
                     width 5 offset 0
     misc_feature    2337..2356
                     /label=SEIC-atHIS3-EcoRI-R2
                     /ApEinfo_fwdcolor=#0080ff
                     /ApEinfo_revcolor=#00c100
                     /ApEinfo_graphicformat=arrow_data {{0 1 2 0 0 -1} {} 0}
                     width 5 offset 0
     misc_feature    complement(5314..5336)
                     /label=CAN1pr-qPCR-F
                     /ApEinfo_fwdcolor=#0080ff
                     /ApEinfo_revcolor=#00c100
                     /ApEinfo_graphicformat=arrow_data {{0 1 2 0 0 -1} {} 0}
                     width 5 offset 0
     misc_feature    complement(2419..2424)
                     /label=EcoRI
                     /ApEinfo_fwdcolor=#e41b52
                     /ApEinfo_revcolor=green
                     /ApEinfo_graphicformat=arrow_data {{0 1 2 0 0 -1} {} 0}
                     width 5 offset 0
     misc_feature    2365..2386
                     /label=SEIC-atHIS3-EcoRI-R1
                     /ApEinfo_fwdcolor=#0080ff
                     /ApEinfo_revcolor=#00c100
                     /ApEinfo_graphicformat=arrow_data {{0 1 2 0 0 -1} {} 0}
                     width 5 offset 0
     misc_feature    complement(5723..5741)
                     /label=CAN1-A1
                     /ApEinfo_fwdcolor=#0080ff
                     /ApEinfo_revcolor=#00c100
                     /ApEinfo_graphicformat=arrow_data {{0 1 2 0 0 -1} {} 0}
                     width 5 offset 0
     misc_feature    2307..2329
                     /label=SEIC-atHIS3-EcoRI-R3
                     /ApEinfo_fwdcolor=#0080ff
                     /ApEinfo_revcolor=#00c100
                     /ApEinfo_graphicformat=arrow_data {{0 1 2 0 0 -1} {} 0}
                     width 5 offset 0
     CDS             5789..6012
                     /label=NPR2
                     /ApEinfo_fwdcolor=cyan
                     /ApEinfo_revcolor=green
                     /ApEinfo_graphicformat=arrow_data {{0 1 2 0 0 -1} {} 0}
                     width 5 offset 0
     misc_feature    complement(2745..2765)
                     /label=DLC-CAN1-R1
                     /ApEinfo_fwdcolor=#0080ff
                     /ApEinfo_revcolor=#3a8553
                     /ApEinfo_graphicformat=arrow_data {{0 1 2 0 0 -1} {} 0}
                     width 5 offset 0
     misc_feature    complement(2773..2794)
                     /label=DLC-CAN1-R2
                     /ApEinfo_fwdcolor=#0080ff
                     /ApEinfo_revcolor=#3a8553
                     /ApEinfo_graphicformat=arrow_data {{0 1 2 0 0 -1} {} 0}
                     width 5 offset 0
     misc_feature    5198..5203
                     /label=HindIII
                     /ApEinfo_fwdcolor=cyan
                     /ApEinfo_revcolor=green
                     /ApEinfo_graphicformat=arrow_data {{0 1 2 0 0 -1} {} 0}
                     width 5 offset 0
     misc_feature    5206..5211
                     /label=EcoRI(1)
                     /ApEinfo_label=EcoRI
                     /ApEinfo_fwdcolor=cyan
                     /ApEinfo_revcolor=green
                     /ApEinfo_graphicformat=arrow_data {{0 1 2 0 0 -1} {} 0}
                     width 5 offset 0
     misc_feature    5060..5197
                     /label=Lambda_pad
                     /ApEinfo_fwdcolor=#ff8000
                     /ApEinfo_revcolor=green
                     /ApEinfo_graphicformat=arrow_data {{0 1 2 0 0 -1} {} 0}
                     width 5 offset 0
     CDS             2911..4989
                     /label=LYS2
                     /ApEinfo_fwdcolor=cyan
                     /ApEinfo_revcolor=green
                     /ApEinfo_graphicformat=arrow_data {{0 1 2 0 0 -1} {} 0}
                     width 5 offset 0
     misc_feature    complement(4990..5059)
                     /label=LYS2 flanq 3'
                     /ApEinfo_fwdcolor=cyan
                     /ApEinfo_revcolor=#b90746
                     /ApEinfo_graphicformat=arrow_data {{0 1 2 0 0 -1} {} 0}
                     width 5 offset 0
     primer_bind     complement(4970..4987)
                     /label=LYS2-R(SalI)trunc.
                     /ApEinfo_fwdcolor=#004080
                     /ApEinfo_revcolor=#00ff00
                     /ApEinfo_graphicformat=arrow_data {{0 1 2 0 0 -1} {} 0}
                     width 5 offset 0
     misc_feature    3946..4989
                     /label=2
                     /ApEinfo_fwdcolor=#22ddb8
                     /ApEinfo_revcolor=green
                     /ApEinfo_graphicformat=arrow_data {{0 1 2 0 0 -1} {} 0}
                     width 5 offset 0
     primer_bind     2911..2924
                     /label=S2over0-F
                     /ApEinfo_fwdcolor=#004080
                     /ApEinfo_revcolor=#00ff00
                     /ApEinfo_graphicformat=arrow_data {{0 1 2 0 0 -1} {} 0}
                     width 5 offset 0
     primer_bind     complement(3688..3708)
                     /label=YS-800bp-R(SacI)
                     /ApEinfo_fwdcolor=#004080
                     /ApEinfo_revcolor=#00ff00
                     /ApEinfo_graphicformat=arrow_data {{0 1 2 0 0 -1} {} 0}
                     width 5 offset 0
     misc_feature    2925..3945
                     /label=S
                     /ApEinfo_fwdcolor=#9514eb
                     /ApEinfo_revcolor=green
                     /ApEinfo_graphicformat=arrow_data {{0 1 2 0 0 -1} {} 0}
                     width 5 offset 0
     primer_bind     2925..2947
                     /label=S2-F(SalI)
                     /ApEinfo_fwdcolor=#27e2f1
                     /ApEinfo_revcolor=#00ff00
                     /ApEinfo_graphicformat=arrow_data {{0 1 2 0 0 -1} {} 0}
                     width 5 offset 0
     misc_feature    complement(3921..3945)
                     /label=LYS-R(SalI)
                     /ApEinfo_fwdcolor=cyan
                     /ApEinfo_revcolor=green
                     /ApEinfo_graphicformat=arrow_data {{0 1 2 0 0 -1} {} 0}
                     width 5 offset 0
     primer_bind     complement(3281..3304)
                     /label=YS-400bp-R(SalI)
                     /ApEinfo_fwdcolor=#004080
                     /ApEinfo_revcolor=#00ff00
                     /ApEinfo_graphicformat=arrow_data {{0 1 2 0 0 -1} {} 0}
                     width 5 offset 0
     primer_bind     complement(3081..3102)
                     /label=YS-200bp-R(SacI)
                     /ApEinfo_fwdcolor=#004080
                     /ApEinfo_revcolor=#00ff00
                     /ApEinfo_graphicformat=arrow_data {{0 1 2 0 0 -1} {} 0}
                     width 5 offset 0
     misc_feature    1..21
                     /label=CAN1-B1
                     /ApEinfo_fwdcolor=#0080ff
                     /ApEinfo_revcolor=#00c100
                     /ApEinfo_graphicformat=arrow_data {{0 1 2 0 0 -1} {} 0}
                     width 5 offset 0
     misc_feature    complement(3967..3986)
                     /label=LYS-seqR
                     /ApEinfo_fwdcolor=#0080ff
                     /ApEinfo_revcolor=#00c100
                     /ApEinfo_graphicformat=arrow_data {{0 1 2 0 0 -1} {} 0}
                     width 5 offset 0
     misc_feature    complement(4045..4065)
                     /label=LYS-seqR2
                     /ApEinfo_fwdcolor=#0080ff
                     /ApEinfo_revcolor=#00c100
                     /ApEinfo_graphicformat=arrow_data {{0 1 2 0 0 -1} {} 0}
                     width 5 offset 0
     misc_feature    3833..3851
                     /label=2-seqF
                     /ApEinfo_fwdcolor=#0080ff
                     /ApEinfo_revcolor=#00c100
                     /ApEinfo_graphicformat=arrow_data {{0 1 2 0 0 -1} {} 0}
                     width 5 offset 0
     misc_feature    4860..4880
                     /label=2-qPCR-F
                     /ApEinfo_fwdcolor=#0080ff
                     /ApEinfo_revcolor=#00c100
                     /ApEinfo_graphicformat=arrow_data {{0 1 2 0 0 -1} {} 0}
                     width 5 offset 0
     misc_feature    2672..2677
                     /label=EcoRI(2)
                     /ApEinfo_label=EcoRI
                     /ApEinfo_fwdcolor=cyan
                     /ApEinfo_revcolor=green
                     /ApEinfo_graphicformat=arrow_data {{0 1 2 0 0 -1} {} 0}
                     width 5 offset 0
ORIGIN
        1 ATTACATGTT CGACCGTACC CTGGTATGTT CTCTTGCCAG CAAGAGTCAA GTTAATGACA
       61 ATAAGTCTTA ACGTCCAATC AACTATAAAT CCGAGGGCTA CGTATGATAA TAGCCCGCCT
      121 AATATACCAG CATTTTTGAT CGCGAACGGC TGAGTAATTA TTCCGGCACC AAGAATAGAG
      181 TTTGCTAGAT TCATAAAAGC CATTCTCATA CTAGACTTTT TATCGTTTTC TCGAAGTACA
      241 TCATTAACCA GAGTATCATC CATGTCAGGA GTAATGATAT TCAAAGAGTT CTGCCCTTGG
      301 CTTCCGTCAT CGGAGTCGTT ATCAGTTGTG CCTGGAAAAG GAAAATTTGT CAATTCAAAC
      361 TCCGTTCTAA GCTCTTTGTT TTCTAATTTA GAATACTCAC CTAACTCAGA CATTATCGGA
      421 ACATGTATAT CTGTTAGATT CTGGTCGAGA TATTCTTTAA TGGTTTAGTG TATGTTGCGC
      481 TTACTACTTT TTGGCGTTTT TGCCTATTTC ACTATTTACA TATCGTGAAA ATGACATTTG
      541 GTTCTAGGTT CGGGTGACGT GAAGATAACG AAAAATGAGT AAAAATTATC TTCTAATTAT
      601 ACATTAGTAT TAGCGTGAAA ATGTACACAT ATACATATAT ATATATATAT ATATATACTT
      661 GAAGGTCTGA AGGAGTTTCA AATGCTTCTA CTCCGTCTGC TTTcttttcg ggagcaagat
      721 tgttgtggtg aatcatcgat aaaaataaat atactgagat tatagtaagc tcattgatcc
      781 cttaaacttt cttttcggtg tatgacttat gagggtgaga atgcgaaatg gcgtggaaat
      841 gtgatcaaag gtaataaaac gtcatatcta tgctacaaca ttccaaaatt tgtcccaaaa
      901 agtctttggt tcatgatctt cccatacaat tgcctcaatg tctcttctat cggaatcgat
      961 gtcgacatct ccaatcttcc aaataaatct gcatctgaat atgcattgaa ataagatcca
     1021 aacagctaag aacaggaaaa tagagatata ggcggcagca aagctaacac cattgaattt
     1081 tggtgcaaaa gccgtgaaac cttgaataat gataatgatc gtcataaatg tggccgcata
     1141 ataagccaag ccgggcatta atttagcttt aaatggtaac tcgtcacgag agatgccacg
     1201 gtatttcaaa gcttgcataa atctgatgtg cgagattgag ataaataacc atgcaaaaaa
     1261 gcctgcaaca ccagtgatat ttaatagcca ttcgaaaact ttgtcaccac cagtagatgt
     1321 ctccatgtaa gccaaagcgc caaatgcagc agtaacgaaa actgcaatgt atggaacacc
     1381 acctttggtg gtccttgaca ggaatttgcg cctcgttcag aatgacacgt atagaatgat
     1441 gcattacctt gtcatcttca gtatcatact gttcgtatac atacttactg acattcatag
     1501 gtatacatat atacacatgt atatatatcg tatgctgcag ctttaaataa tcggtgtcac
     1561 tacataagaa cacctttggt ggagggaaca tcgttggtac cattgggcga ggtggcttct
     1621 cttatggcaa ccgcaagagc cttgaacgca ctctcactac ggtgatgatc attcttgcct
     1681 cgcagacaat caacgtggag ggtaattctg ctagcctctg caaagctttc aagaaaatgc
     1741 gggatcatct cgcaagagag atctcctact ttctcccttt gcaaaccaag ttcgacaact
     1801 gcgtacggcc tgttcgaaag atctaccacc gctctggaaa gtgcctcatc caaaggcgca
     1861 aatcctgatc caaacctttt tactccacgc acggccccta gggcctcttt aaaagcttga
     1921 ccgagagcaa tcccgcagtc ttcagtggtg tgatggtcgt ctatgtgtaa gtcaccaatg
     1981 cactcaacga ttagcgacca gccggaatgc ttggccagag catgtatcat atggtccaga
     2041 aaccctatac ctgtgtggac gttaatcact tgcgattgtg tggcctgttc tgctactgct
     2101 tctgcctctt tttctgggaa gatcgagtgc tctatcgcta ggGGACCACC CTTTAAAGAG
     2161 ATCGCAATCT GAATCTTGGT TTCATTTGTA ATACGCTTTA CTAGGGCTTT CTGCTCTGTC
     2221 ATCTTTGCCT TCGTTTATCT TGCCTGCTCA TTTTTTAGTA TATTCTTCGA AGAAATCACA
     2281 TTACTTTATA TAATGTATAA TTCATTATGT GATAATGCCA ATCGCTAAGA AAAAAAAAGA
     2341 GTCATCCGCT AGGTGGAAtA AAAAAAATGA AAATCATTAC CGAGGCATAA AAAAATATAG
     2401 AGTGTACTAG AGGAGGCCga attcCACCAG CAGTGATACC AACTAGTTCA GTACCTTGAA
     2461 ATGTGAAGGC AGCGTTAATC AAAGAGGAAA CCCAACCTAA GAACCTCCCT TCGTTTTTAT
     2521 CCTTAGATAT TATACCTGGA CCCCAGGCAC CTGGGTTTCT CCAATAACGG AATCCAACTG
     2581 GGCCGGTAAC CCCAGCACCA CAAACCATAC AAAAACAGTA TATTAGAAAC CCGATAATGG
     2641 CTAAAACTTT GATGGAAGCG ACCCAGAACT CGAATTCACC GTAATATTTG ACAGGGAACA
     2701 AGTTCATTAT TGTGATAATT ACCCAAAAAA TACTAATCCA TGCCGCCAGT GGAACTTTGT
     2761 ACGTCCAAAA TTGAATGACT TGGCCAACTA CACTAAGTTC CAGGGCAAAA GTGATTGCCC
     2821 AAGAAAACCA ATACATGTAA CCATTGGCCG CACCAAATGC TGGAGAAAGG AATCTTTgtg
     2881 agaaaactgt gaaagaggat gtaacaggga CAAGTTAAAA TTCGTGGGTT CAGAATCGAA
     2941 TTAGGAGAAA TAGATACGCA CATTTCCCAA CATCCATTGG TAAGAGAAAA CATTACTTTA
     3001 GTTCGCAAAA ATGCCGACAA TGAGCCAACA TTGATCACAT TTATGGTCCC AAGATTTGAC
     3061 AAGCCAGATG ACTTGTCTAA GTTCCAAAGT GATGTTCCAA AGGAGGTTGA AACTGACCCT
     3121 ATAGTTAAGG GCTTAATCGG TTACCATCTT TTATCCAAGG ACATCAGGAC TTTCTTAAAG
     3181 AAAAGATTGG CTAGCTATGC TATGCCTTCC TTGATTGTGG TTATGGATAA ACTACCATTG
     3241 AATCCAAATG GTAAAGTTGA TAAGCCTAAA CTTCAATTCC CAACTCCCAA GCAATTAAAT
     3301 TTGGTAGCTG AAAATACAGT TTCTGAAACT GACGACTCTC AGTTTACCAA TGTTGAGCGC
     3361 GAGGTTAGAG ACTTATGGTT AAGTATATTA CCTACCAAGC CAGCATCTGT ATCACCAGAT
     3421 GATTCGTTTT TCGATTTAGG TGGTCATTCT ATCTTGGCTA CCAAAATGAT TTTTACCTTA
     3481 AAGAAAAAGC TGCAAGTTGA TTTACCATTG GGCACAATTT TCAAGTATCC AACGATAAAG
     3541 GCCTTTGCCG CGGAAATTGA CAGAATTAAA TCATCGGGTG GATCATCTCA AGGTGAGGTC
     3601 GTCGAAAATG TCACTGCAAA TTATGCGGAA GACGCCAAGA AATTGGTTGA GACGCTACCA
     3661 AGTTCGTACC CCTCTCGAGA ATATTTTGTT GAACCTAATA GTGCCGAAGG AAAAACAACA
     3721 ATTAATGTGT TTGTTACCGG TGTCACAGGA TTTCTGGGCT CCTACATCCT TGCAGATTTG
     3781 TTAGGACGTT CTCCAAAGAA CTACAGTTTC AAAGTGTTTG CCCACGTCAG GGCCAAGGAT
     3841 GAAGAAGCTG CATTTGCAAG ATTACAAAAG GCAGGTATCA CCTATGGTAC TTGGAACGAA
     3901 AAATTTGCCT CAAATATTAA AGTTGTATTA GGCGATTTAT CTAAAAGCCA ATTTGGTCTT
     3961 TCAGATGAGA AGTGGATGGA TTTGGCAAAC ACAGTTGATA TAATTATCCA TAATGGTGCG
     4021 TTAGTTCACT GGGTTTATCC ATATGCCAAA TTGAGGGATC CAAATGTTAT TTCAACTATC
     4081 AATGTTATGA GCTTAGCCGC CGTCGGCAAG CCAAAGTTCT TTGACTTTGT TTCCTCCACT
     4141 TCTACTCTTG ACACTGAATA CTACTTTAAT TTGTCAGATA AACTTGTTAG CGAAGGGAAG
     4201 CCAGGCATTT TAGAATCAGA CGATTTAATG AACTCTGCAA GCGGGCTCAC TGGTGGATAT
     4261 GGTCAGTCCA AATGGGCTGC TGAGTACATC ATTAGACGTG CAGGTGAAAG GGGCCTACGT
     4321 GGGTGTATTG TCAGACCAGG TTACGTAACA GGTGCCTCTG CCAATGGTTC TTCAAACACA
     4381 GATGATTTCT TATTGAGATT TTTGAAAGGT TCAGTCCAAT TAGGTAAGAT TCCAGATATC
     4441 GAAAATTCCG TGAATATGGT TCCAGTAGAT CATGTTGCTC GTGTTGTTGT TGCTACGTCT
     4501 TTGAATCCTC CCAAAGAAAA TGAATTGGCC GTTGCTCAAG TAACGGGTCA CCCAAGAATA
     4561 TTATTCAAAG ACTACTTGTA TACTTTACAC GATTATGGTT ACGATGTCGA AATCGAAAGC
     4621 TATTCTAAAT GGAAGAAATC ATTGGAGGCG TCTGTTATTG ACAGGAATGA AGAAAATGCG
     4681 TTGTATCCTT TGCTACACAT GGTCTTAGAC AACTTACCTG AAAGTACCAA AGCTCCGGAA
     4741 CTAGACGATA GGAACGCCGT GGCATCTTTA AAGAAAGACA CCGCATGGAC AGGTGTTGAT
     4801 TGGTCTAATG GAATAGGTGT TACTCCAGAA GAGGTTGGTA TATATATTGC ATTTTTAAAC
     4861 AAGGTTGGAT TTTTACCTCC ACCAACTCAT AATGACAAAC TTCCACTGCC AAGTATAGAA
     4921 CTAACTCAAG CGCAAATAAG TCTAGTTGCT TCAGGTGCTG GTGCTCGTGG AAGCTCCGCA
     4981 GCAGCTTAAG GTTGAGCATT ACGTATGATA TGTCCATGTA CAATAATTAA ATATGAATTA
     5041 GGAGAAAGAC TTAGCTTCTg ttcaggcttg gctctgctat cacgttcctc atagcagcca
     5101 ttgtagatcc gcaaacacgt cgaatgcacc tacttgctgc ttctgcctcg tgaacttccg
     5161 atagtgcgcc tgttcaatga tttccagttg ctaccgaAAG CTTacGAATT CaCACACAGA
     5221 AACCCTAGAT TTCTATAGGG CAAATTTCAG GGTTATACTA AAAGATATAT TATTGACCTT
     5281 GGTTATTCTT CAAGTTCGCC CTATTGAAAA TTCGGACACT TTAGGGTTTG GAATCTGTTA
     5341 AAGATATAAG TAAATATGAT GATAAAGAAA TAGGTTTAAT TTATACGCAC TTGCCAGTAA
     5401 GTGATTGATA TTGCAGAAGT AACATGAATA CGGTTCTGTG GCCTTTGCTG TTTGCCGTTA
     5461 TTTTATTTCT TTTTTTTGTT TTTTTTCTTT TTTTCAGCAC TATCAAGGCT AATAAGGGAC
     5521 AAGAGTTCTT ACTCAGTGTG AACGTGTTCT AAATAAGTTC TTGTTCTAAT TAATTGTAAC
     5581 TATTTTTATG CATTTCTTGT AAGAGGAACT GGAGTAATCG TATCTCGGAA ATACATAGAG
     5641 GTGCGTATTC ATAATGGGCC CTCTATCACT TGTTGCCTGT ATCTCCGAAT AGGACTGATA
     5701 AGTGATAAAA AAAAAGAAAA CTGGGTTAGC TTGAAGCGAC TTTCTTTCTC TACTAAAGGG
     5761 AATGGTCAGA TCATCAGGCC AACGGCAAAT GCTAAGCTAT TTCCAAGGGT TTGTGCCCAT
     5821 ACACACAATA TTTTACTCCG TGTTCCATCC TACAGAAGGT TCTAAGATTA AATACGAGTT
     5881 TCCGCCAAAT AATTTGAAAA ATCATGGTAT TAATTTCAAC ACATTTAAAA ACTACATCAT
     5941 ACCGAAGCCT ATATTATGCC ACAAGTTGAT CACTTTTAAG TATGGTACAT ATAGGATTGT
     6001 ATGTTATCCT GT    
//
