# Supplementary material for: Delineation of two multi-invasion-induced rearrangement pathways that differently affect genome stability
Source: Genes Dev. 2023 Jul 1;37(13-14):621–39. doi: 10.1101/gad.350618.123 (PMC10499017; doi:10.1101/gad.350618.123)
Supplement: Supplement 13 [file Supplemental_DatasetS1.zip › Dataset S1/Donors at CAN1/MIR1 Transloc.str]

LOCUS       Transloc_chV_CEN       16948 bp    DNA        linear       08-OCT-2020
DEFINITION  .
ACCESSION   
VERSION     
SOURCE      .
  ORGANISM  .
COMMENT     
COMMENT     
COMMENT     ApEinfo:methylated:1
FEATURES             Location/Qualifiers
     CDS             7911..9978
                     /locus_tag="LYS2"
                     /label="LYS2"
                     /ApEinfo_label="LYS2"
                     /ApEinfo_fwdcolor="cyan"
                     /ApEinfo_revcolor="green"
                     /ApEinfo_graphicformat="arrow_data {{0 1 2 0 0 -1} {} 0}
                     width 5 offset 0"
     CDS             9979..10000
                     /locus_tag="LYS2(1)"
                     /label="LYS2(1)"
                     /ApEinfo_label="LYS2"
                     /ApEinfo_fwdcolor="cyan"
                     /ApEinfo_revcolor="green"
                     /ApEinfo_graphicformat="arrow_data {{0 1 2 0 0 -1} {} 0}
                     width 5 offset 0"
     misc_feature    7841..7910
                     /locus_tag="LYS2-flanq 5'"
                     /label="LYS2-flanq 5'"
                     /ApEinfo_label="LYS2-flanq 5'"
                     /ApEinfo_fwdcolor="#b90746"
                     /ApEinfo_revcolor="green"
                     /ApEinfo_graphicformat="arrow_data {{0 1 2 0 0 -1} {} 0}
                     width 5 offset 0"
     misc_feature    7613..7632
                     /locus_tag="LYS2-A"
                     /label="LYS2-A"
                     /ApEinfo_label="LYS2-A"
                     /ApEinfo_fwdcolor="cyan"
                     /ApEinfo_revcolor="green"
                     /ApEinfo_graphicformat="arrow_data {{0 1 2 0 0 -1} {} 0}
                     width 5 offset 0"
     primer_bind     complement(7701..7718)
                     /locus_tag="3CatLYS-EcoRI-R1"
                     /label="3CatLYS-EcoRI-R1"
                     /ApEinfo_label="3CatLYS-EcoRI-R1"
                     /ApEinfo_fwdcolor="#004080"
                     /ApEinfo_revcolor="#00ff00"
                     /ApEinfo_graphicformat="arrow_data {{0 1 2 0 0 -1} {} 0}
                     width 5 offset 0"
     primer_bind     9991..10000
                     /locus_tag="S2over10-F"
                     /label="S2over10-F"
                     /ApEinfo_label="S2over10-F"
                     /ApEinfo_fwdcolor="#004080"
                     /ApEinfo_revcolor="#00ff00"
                     /ApEinfo_graphicformat="arrow_data {{0 1 2 0 0 -1} {} 0}
                     width 5 offset 0"
     primer_bind     6911..6929
                     /locus_tag="LYS2-left-F"
                     /label="LYS2-left-F"
                     /ApEinfo_label="LYS2-left-F"
                     /ApEinfo_fwdcolor="#004080"
                     /ApEinfo_revcolor="#00ff00"
                     /ApEinfo_graphicformat="arrow_data {{0 1 2 0 0 -1} {} 0}
                     width 5 offset 0"
     primer_bind     complement(9991..10000)
                     /locus_tag="LYover10"
                     /label="LYover10"
                     /ApEinfo_label="LYover10"
                     /ApEinfo_fwdcolor="#004080"
                     /ApEinfo_revcolor="#00ff00"
                     /ApEinfo_graphicformat="arrow_data {{0 1 2 0 0 -1} {} 0}
                     width 5 offset 0"
     misc_feature    7911..8955
                     /locus_tag="L"
                     /label="L"
                     /ApEinfo_label="L"
                     /ApEinfo_fwdcolor="#f0a70f"
                     /ApEinfo_revcolor="green"
                     /ApEinfo_graphicformat="arrow_data {{0 1 2 0 0 -1} {} 0}
                     width 5 offset 0"
     primer_bind     complement(9980..10000)
                     /locus_tag="LYover0"
                     /label="LYover0"
                     /ApEinfo_label="LYover0"
                     /ApEinfo_fwdcolor="#004080"
                     /ApEinfo_revcolor="#32cd45"
                     /ApEinfo_graphicformat="arrow_data {{0 1 2 0 0 -1} {} 0}
                     width 5 offset 0"
     primer_bind     complement(7886..7910)
                     /locus_tag="LYS2-left-R"
                     /label="LYS2-left-R"
                     /ApEinfo_label="LYS2-left-R"
                     /ApEinfo_fwdcolor="#004080"
                     /ApEinfo_revcolor="#00ff00"
                     /ApEinfo_graphicformat="arrow_data {{0 1 2 0 0 -1} {} 0}
                     width 5 offset 0"
     misc_feature    8956..9978
                     /locus_tag="Y"
                     /label="Y"
                     /ApEinfo_label="Y"
                     /ApEinfo_fwdcolor="#c1ee11"
                     /ApEinfo_revcolor="green"
                     /ApEinfo_graphicformat="arrow_data {{0 1 2 0 0 -1} {} 0}
                     width 5 offset 0"
     misc_feature    12298..12303
                     /locus_tag="HindIII"
                     /label="HindIII"
                     /ApEinfo_label="HindIII"
                     /ApEinfo_fwdcolor="cyan"
                     /ApEinfo_revcolor="green"
                     /ApEinfo_graphicformat="arrow_data {{0 1 2 0 0 -1} {} 0}
                     width 5 offset 0"
     primer_bind     7915..7937
                     /locus_tag="LYS2-F(SalI)trunc."
                     /label="LYS2-F(SalI)trunc."
                     /ApEinfo_label="LYS2-F(SalI)trunc."
                     /ApEinfo_fwdcolor="#004080"
                     /ApEinfo_revcolor="#00ff00"
                     /ApEinfo_graphicformat="arrow_data {{0 1 2 0 0 -1} {} 0}
                     width 5 offset 0"
     misc_feature    12306..12311
                     /locus_tag="EcoRI"
                     /label="EcoRI"
                     /ApEinfo_label="EcoRI"
                     /ApEinfo_fwdcolor="cyan"
                     /ApEinfo_revcolor="green"
                     /ApEinfo_graphicformat="arrow_data {{0 1 2 0 0 -1} {} 0}
                     width 5 offset 0"
     misc_feature    complement(12823..12841)
                     /locus_tag="CAN1-A1"
                     /label="CAN1-A1"
                     /ApEinfo_label="CAN1-A1"
                     /ApEinfo_fwdcolor="#0080ff"
                     /ApEinfo_revcolor="#00c100"
                     /ApEinfo_graphicformat="arrow_data {{0 1 2 0 0 -1} {} 0}
                     width 5 offset 0"
     misc_feature    12160..12297
                     /locus_tag="Lambda_pad"
                     /label="Lambda_pad"
                     /ApEinfo_label="Lambda_pad"
                     /ApEinfo_fwdcolor="#ff8000"
                     /ApEinfo_revcolor="green"
                     /ApEinfo_graphicformat="arrow_data {{0 1 2 0 0 -1} {} 0}
                     width 5 offset 0"
     CDS             12889..14736
                     /locus_tag="NPR2"
                     /label="NPR2"
                     /ApEinfo_label="NPR2"
                     /ApEinfo_fwdcolor="cyan"
                     /ApEinfo_revcolor="green"
                     /ApEinfo_graphicformat="arrow_data {{0 1 2 0 0 -1} {} 0}
                     width 5 offset 0"
     primer_bind     8956..8977
                     /locus_tag="YS2-F(SalI)"
                     /label="YS2-F(SalI)"
                     /ApEinfo_label="YS2-F(SalI)"
                     /ApEinfo_fwdcolor="#004080"
                     /ApEinfo_revcolor="#00ff00"
                     /ApEinfo_graphicformat="arrow_data {{0 1 2 0 0 -1} {} 0}
                     width 5 offset 0"
     CDS             10001..12089
                     /locus_tag="LYS2(2)"
                     /label="LYS2(2)"
                     /ApEinfo_label="LYS2"
                     /ApEinfo_fwdcolor="cyan"
                     /ApEinfo_revcolor="green"
                     /ApEinfo_graphicformat="arrow_data {{0 1 2 0 0 -1} {} 0}
                     width 5 offset 0"
     misc_feature    12049..12054
                     /locus_tag="AcuI 2"
                     /label="AcuI 2"
                     /ApEinfo_label="AcuI 2"
                     /ApEinfo_fwdcolor="#0af515"
                     /ApEinfo_revcolor="green"
                     /ApEinfo_graphicformat="arrow_data {{0 1 2 0 0 -1} {} 0}
                     width 5 offset 0"
     misc_feature    12313..12334
                     /locus_tag="pPA54-R(no-oh)"
                     /label="pPA54-R(no-oh)"
                     /ApEinfo_label="pPA54-R(no-oh)"
                     /ApEinfo_fwdcolor="cyan"
                     /ApEinfo_revcolor="green"
                     /ApEinfo_graphicformat="arrow_data {{0 1 2 0 0 -1} {} 0}
                     width 5 offset 0"
     misc_feature    complement(9960..9978)
                     /locus_tag="LY-R(SalI)"
                     /label="LY-R(SalI)"
                     /ApEinfo_label="LY-R(SalI)"
                     /ApEinfo_fwdcolor="cyan"
                     /ApEinfo_revcolor="#58c03f"
                     /ApEinfo_graphicformat="arrow_data {{0 1 2 0 0 -1} {} 0}
                     width 5 offset 0"
     misc_feature    complement(12090..12159)
                     /locus_tag="LYS2 flanq 3'"
                     /label="LYS2 flanq 3'"
                     /ApEinfo_label="LYS2 flanq 3'"
                     /ApEinfo_fwdcolor="cyan"
                     /ApEinfo_revcolor="#b90746"
                     /ApEinfo_graphicformat="arrow_data {{0 1 2 0 0 -1} {} 0}
                     width 5 offset 0"
     misc_feature    8650..8655
                     /locus_tag="AcuI"
                     /label="AcuI"
                     /ApEinfo_label="AcuI"
                     /ApEinfo_fwdcolor="cyan"
                     /ApEinfo_revcolor="green"
                     /ApEinfo_graphicformat="arrow_data {{0 1 2 0 0 -1} {} 0}
                     width 5 offset 0"
     primer_bind     complement(12070..12087)
                     /locus_tag="LYS2-R(SalI)trunc."
                     /label="LYS2-R(SalI)trunc."
                     /ApEinfo_label="LYS2-R(SalI)trunc."
                     /ApEinfo_fwdcolor="#004080"
                     /ApEinfo_revcolor="#00ff00"
                     /ApEinfo_graphicformat="arrow_data {{0 1 2 0 0 -1} {} 0}
                     width 5 offset 0"
     primer_bind     complement(7716..7736)
                     /locus_tag="3CatLYS-EcoRI-R2"
                     /label="3CatLYS-EcoRI-R2"
                     /ApEinfo_label="3CatLYS-EcoRI-R2"
                     /ApEinfo_fwdcolor="#004080"
                     /ApEinfo_revcolor="#ff80ff"
                     /ApEinfo_graphicformat="arrow_data {{0 1 2 0 0 -1} {} 0}
                     width 5 offset 0"
     misc_feature    7670..7675
                     /locus_tag="EcoRI(1)"
                     /label="EcoRI(1)"
                     /ApEinfo_label="EcoRI"
                     /ApEinfo_fwdcolor="cyan"
                     /ApEinfo_revcolor="green"
                     /ApEinfo_graphicformat="arrow_data {{0 1 2 0 0 -1} {} 0}
                     width 5 offset 0"
     misc_feature    complement(12414..12436)
                     /locus_tag="CAN1pr-qPCR-F"
                     /label="CAN1pr-qPCR-F"
                     /ApEinfo_label="CAN1pr-qPCR-F"
                     /ApEinfo_fwdcolor="#0080ff"
                     /ApEinfo_revcolor="#00c100"
                     /ApEinfo_graphicformat="arrow_data {{0 1 2 0 0 -1} {} 0}
                     width 5 offset 0"
     misc_feature    complement(11021..11045)
                     /locus_tag="LYS-R(SalI)"
                     /label="LYS-R(SalI)"
                     /ApEinfo_label="LYS-R(SalI)"
                     /ApEinfo_fwdcolor="cyan"
                     /ApEinfo_revcolor="green"
                     /ApEinfo_graphicformat="arrow_data {{0 1 2 0 0 -1} {} 0}
                     width 5 offset 0"
     misc_feature    11046..12089
                     /locus_tag="2"
                     /label="2"
                     /ApEinfo_label="2"
                     /ApEinfo_fwdcolor="#22ddb8"
                     /ApEinfo_revcolor="#8000ff"
                     /ApEinfo_graphicformat="arrow_data {{0 1 2 0 0 -1} {} 0}
                     width 5 offset 0"
     misc_feature    complement(12135..12159)
                     /locus_tag="LYS2-R(w3UTR)-SalI"
                     /label="LYS2-R(w3UTR)-SalI"
                     /ApEinfo_label="LYS2-R(w3UTR)-SalI"
                     /ApEinfo_fwdcolor="cyan"
                     /ApEinfo_revcolor="green"
                     /ApEinfo_graphicformat="arrow_data {{0 1 2 0 0 -1} {} 0}
                     width 5 offset 0"
     misc_feature    complement(12338..12359)
                     /locus_tag="ADE3-A1"
                     /label="ADE3-A1"
                     /ApEinfo_label="ADE3-A1"
                     /ApEinfo_fwdcolor="#0080ff"
                     /ApEinfo_revcolor="#00c100"
                     /ApEinfo_graphicformat="arrow_data {{0 1 2 0 0 -1} {} 0}
                     width 5 offset 0"
     primer_bind     10001..10024
                     /locus_tag="S2over0-F"
                     /label="S2over0-F"
                     /ApEinfo_label="S2over0-F"
                     /ApEinfo_fwdcolor="#004080"
                     /ApEinfo_revcolor="#00ff00"
                     /ApEinfo_graphicformat="arrow_data {{0 1 2 0 0 -1} {} 0}
                     width 5 offset 0"
     primer_bind     10001..10008
                     /locus_tag="S2over10-F(1)"
                     /label="S2over10-F(1)"
                     /ApEinfo_label="S2over10-F"
                     /ApEinfo_fwdcolor="#004080"
                     /ApEinfo_revcolor="#00ff00"
                     /ApEinfo_graphicformat="arrow_data {{0 1 2 0 0 -1} {} 0}
                     width 5 offset 0"
     primer_bind     12090..12114
                     /locus_tag="LYS2-right-F"
                     /label="LYS2-right-F"
                     /ApEinfo_label="LYS2-right-F"
                     /ApEinfo_fwdcolor="#004080"
                     /ApEinfo_revcolor="#00ff00"
                     /ApEinfo_graphicformat="arrow_data {{0 1 2 0 0 -1} {} 0}
                     width 5 offset 0"
     primer_bind     complement(10788..10808)
                     /locus_tag="YS-800bp-R(SacI)"
                     /label="YS-800bp-R(SacI)"
                     /ApEinfo_label="YS-800bp-R(SacI)"
                     /ApEinfo_fwdcolor="#004080"
                     /ApEinfo_revcolor="#00ff00"
                     /ApEinfo_graphicformat="arrow_data {{0 1 2 0 0 -1} {} 0}
                     width 5 offset 0"
     primer_bind     complement(10001..10010)
                     /locus_tag="LYover10(1)"
                     /label="LYover10(1)"
                     /ApEinfo_label="LYover10"
                     /ApEinfo_fwdcolor="#004080"
                     /ApEinfo_revcolor="#00ff00"
                     /ApEinfo_graphicformat="arrow_data {{0 1 2 0 0 -1} {} 0}
                     width 5 offset 0"
     primer_bind     10025..10047
                     /locus_tag="S2-F(SalI)"
                     /label="S2-F(SalI)"
                     /ApEinfo_label="S2-F(SalI)"
                     /ApEinfo_fwdcolor="#27e2f1"
                     /ApEinfo_revcolor="#00ff00"
                     /ApEinfo_graphicformat="arrow_data {{0 1 2 0 0 -1} {} 0}
                     width 5 offset 0"
     misc_feature    complement(11067..11086)
                     /locus_tag="LYS-seqR"
                     /label="LYS-seqR"
                     /ApEinfo_label="LYS-seqR"
                     /ApEinfo_fwdcolor="#0080ff"
                     /ApEinfo_revcolor="#00c100"
                     /ApEinfo_graphicformat="arrow_data {{0 1 2 0 0 -1} {} 0}
                     width 5 offset 0"
     misc_feature    10025..11045
                     /locus_tag="S"
                     /label="S"
                     /ApEinfo_label="S"
                     /ApEinfo_fwdcolor="#9514eb"
                     /ApEinfo_revcolor="green"
                     /ApEinfo_graphicformat="arrow_data {{0 1 2 0 0 -1} {} 0}
                     width 5 offset 0"
     misc_feature    11960..11980
                     /locus_tag="2-qPCR-F"
                     /label="2-qPCR-F"
                     /ApEinfo_label="2-qPCR-F"
                     /ApEinfo_fwdcolor="#0080ff"
                     /ApEinfo_revcolor="#00c100"
                     /ApEinfo_graphicformat="arrow_data {{0 1 2 0 0 -1} {} 0}
                     width 5 offset 0"
     primer_bind     complement(10381..10404)
                     /locus_tag="YS-400bp-R(SalI)"
                     /label="YS-400bp-R(SalI)"
                     /ApEinfo_label="YS-400bp-R(SalI)"
                     /ApEinfo_fwdcolor="#004080"
                     /ApEinfo_revcolor="#00ff00"
                     /ApEinfo_graphicformat="arrow_data {{0 1 2 0 0 -1} {} 0}
                     width 5 offset 0"
     primer_bind     complement(10181..10202)
                     /locus_tag="YS-200bp-R(SacI)"
                     /label="YS-200bp-R(SacI)"
                     /ApEinfo_label="YS-200bp-R(SacI)"
                     /ApEinfo_fwdcolor="#004080"
                     /ApEinfo_revcolor="#00ff00"
                     /ApEinfo_graphicformat="arrow_data {{0 1 2 0 0 -1} {} 0}
                     width 5 offset 0"
     misc_feature    complement(11145..11165)
                     /locus_tag="LYS-seqR2"
                     /label="LYS-seqR2"
                     /ApEinfo_label="LYS-seqR2"
                     /ApEinfo_fwdcolor="#0080ff"
                     /ApEinfo_revcolor="#00c100"
                     /ApEinfo_graphicformat="arrow_data {{0 1 2 0 0 -1} {} 0}
                     width 5 offset 0"
     misc_feature    10933..10951
                     /locus_tag="2-seqF"
                     /label="2-seqF"
                     /ApEinfo_label="2-seqF"
                     /ApEinfo_fwdcolor="#0080ff"
                     /ApEinfo_revcolor="#00c100"
                     /ApEinfo_graphicformat="arrow_data {{0 1 2 0 0 -1} {} 0}
                     width 5 offset 0"
     misc_feature    9979..9979
                     /locus_tag="Y(1)"
                     /label="Y(1)"
                     /ApEinfo_label="Y"
                     /ApEinfo_fwdcolor="#c1ee11"
                     /ApEinfo_revcolor="green"
                     /ApEinfo_graphicformat="arrow_data {{0 1 2 0 0 -1} {} 0}
                     width 5 offset 0"
     misc_feature    complement(9979..9979)
                     /locus_tag="LY-R(SalI)(1)"
                     /label="LY-R(SalI)(1)"
                     /ApEinfo_label="LY-R(SalI)"
                     /ApEinfo_fwdcolor="cyan"
                     /ApEinfo_revcolor="#58c03f"
                     /ApEinfo_graphicformat="arrow_data {{0 1 2 0 0 -1} {} 0}
                     width 5 offset 0"
ORIGIN
        1 tcggtattgg ccgtatcatc tactccgttt ttgagcactc tttctggaac agaccagaag
       61 acaatgccag aagtgttctt tccttcccac ctttggttgc tccaacaaag gttcttttag
      121 ttcctttatc taaccacaaa gatttagttc ctgttactac tgaagtcgcc aaaatcttaa
      181 gaaagtctca aatcccattt aagattgatg attctggagt ttccattggt aaaagatatg
      241 cccgtaatga cgaattaggt actccattcg gtgtcaccat tgactttgaa tctgccaaag
      301 accattctgt cactttgaga gaaagagatt ccaccaagca agttagaggt tccgtcgaaa
      361 atgtcatcaa ggctatccgc gatatcactt acaatggtgc ttcttgggaa gaaggtacca
      421 aggatttgac tccttttatt gcccaagctg aagctgaagc tgaaactgac taaataaatg
      481 acttaatttt aactatatat cgccaaacat gtaaattaaa aaaagaagcg agaagtatat
      541 acatgtgtgt atgaataaat aattcgttta ctattgatac gtattgcaag atatgattat
      601 gtactgtcca ctaatacgat tattttggaa gtttataaaa gaagtgcgga aatcacatct
      661 gctgtttatt tagccattcc tcacactaat agttaaagta ctttcatagc agctctgcgc
      721 atggtcggac atgcgaaaaa ttctgatatc aagaaaaagc gaaatatttc cggccttgta
      781 ggggccaaaa cattaacgta tatcaagatt tcctgtggta gcaacattat aagaaaaaaa
      841 ggtagccttc attgaaacat tctctctatc agcttaccaa gttaaactcc gtattccaca
      901 agcaagtgcc aaaatgtctt cttcccaggt cgtcagggat tctgccaaaa aattagttaa
      961 tttactggaa aaatatccaa aggatcgtat acaccacttg gtctcattca gggatgtaca
     1021 aatagcaaga tttagacgtg tagcgggtct gccaaatgta gatgacaaag gaaaatctat
     1081 aaaagagaaa aaaccctcat tagatgaaat aaaaagtata attaacagaa cttccggtcc
     1141 attaggactg aataaggaga tgttaaccaa aattcaaaat aaaatggtag atgagaaatt
     1201 cacggaagaa agcatcaacg agcaaattcg tgccttgagc actataatga ataataaatt
     1261 cagaaactat tacgatattg gcgataagct ctataaacct gcaggaaatc cccaatatta
     1321 tcaacggtta ataaatgccg ttgacggtaa gaaaaaggaa agcttattta ctgcaatgag
     1381 aactgtatta tttggtaaat aaagagcaca ttattttcta agcttgtaaa tacatattta
     1441 ttcataatgg agaacgttat tcaaatttat ctgtgaattt ctttactcga ggtatacttc
     1501 cgcaaaggaa attctactta gcaaatccta tggtaacgtc attgttttgt agcttgtaag
     1561 tggagcctaa ctgattcttg attttcgtag catcagcaac ggtctcgtat tccacgaaag
     1621 ctaggttacg aacgctaact aatctgattt caactaaagc ctcattgcca agtatttgcg
     1681 acaataattg ctcggtagtg ccgcttggca aattttgtat aagaaggact ttgttcggtg
     1741 gattttccat tgtattggac actttagccc gcttaagagg tttctgcgat tgttttagat
     1801 tttcttgctg agacttcatg ttttccaatc tacgggtttc aaattctttt acaatcctat
     1861 caatctcagc ctcctctacc tttcttgatc tcagcttatg cttcaggcgt cttatttgcc
     1921 ttttaagcct gaactttttg gcgcatatat catcactacg taacttgcgt ttaagtttcc
     1981 ttgctttaag caccttcttt atatcaaggt tgtacgtttc gtcattacct tttttttttt
     2041 gcatttctat tgaaagaccc aataacgaat ttgttcgagc ctttcccatt ctcactttac
     2101 gaccttgaac ttttaatgct gttgtcgtgt atttttctag aaaccggtct gcttcttctt
     2161 gagtgacaaa cgttaaaaat gcttggttag tcatctttga tgatcttgaa atagaaactt
     2221 caagaaggcc catttgatca tctagtaaca tcagcggttg tgatgatatt tgtaatttat
     2281 tgtggggaag gggtagcgac ggattaatgg catacttgtt gttgggatta atgtgtttca
     2341 gaagtaatct ggtataattt tctttatttg ctggcctact gggtaaattt tgaaagtaca
     2401 gtctgttttt attggtcata gagtatagaa taatgaaaac gttagtagaa agaagattta
     2461 aggaaacgta aattacaagg tatatacata cgctgacatg gtttctttag gtttgatgag
     2521 gccgtctttt gttgatagca gctttttcca tttttttttt ttttgtttcg agtaacgtat
     2581 ggtttagtat ctgtcttctc cttctcttac aaaaaaaccc tttgtaaaat agtgccgagt
     2641 tggaggacat caatctgatg ggcaagaaaa caccaacccc ccctatatga aaagaaaatg
     2701 ataagcagat agataaaaat acttaattaa ctaatacata aaaataagag gtatataaaa
     2761 atattatatg gaagcaataa ttattactct tatttcttag cagccttttg agcagccttg
     2821 gtaaccttag cggccttttc agtcttgtca acagacttga taacaccgac agcgacagtt
     2881 tgtctcatgt ctctgacagc gaatctacct aatggtgggt attcactgaa agcttcaaca
     2941 cacattggct tagatggaac gaacttgacc aaagcagcgt caccggactt caagaacttt
     3001 ggatggtctt ccaacttctt accagatctt ctgtcgttct tttccaacaa ttcgtcgaat
     3061 ctacaagcaa tgtgagcagt gtgacaatcc aaaactggag agtaaccagc agagatttga
     3121 cctggatggt tcaaaacaat gacggtagcg ttgaaagaag cgcaaccctt tggtggatcg
     3181 ttcttagcgt caccacagac gttacctctt ctgatttcct taacggaaac gttcttgacg
     3241 ttgaaaccaa cgttgtcacc tggaacacct tgttccaatt gttcgtgatg catttcaacg
     3301 gacttgactt cagtggtaac accagctggg gcgaaagtaa caaccatacc tggcttgatg
     3361 acaccggttt caactctacc gactggcaca gtaccaatac caccgatctt gtaaacatct
     3421 tgcaatggca atctcaatgg cttgtcagtt ggtctagatg gttgttcaat ggcgtcaatg
     3481 gcttccaaca aagtcttacc cttgacgaca ccggccttgg tttccttttc ccaacccttg
     3541 taccatggag cgttggtggt agcttcaatc atgttgtcac cgttccaacc agagattggg
     3601 acgaatggaa cagtctttgg gttgtaacca accttcttga taaagttgga ggtttccttg
     3661 acaatttctt ggaatctgga ttcgtcccat ttgacggagt ccatcttgtt gacagcaaca
     3721 atcaattgtc taacacccaa ggtgaaagcc aacaaagcgt gttctctggt ttgaccatcc
     3781 ttagagatac cggcttcgaa ttcaccgaca ccaccagcaa taatcaagat agcacagtca
     3841 gcttgagaag taccagtaat catgttcttg atgaaatctc tgtgacctgg agcatcaata
     3901 acggtaactt ggtactttgg agtttcgaac ttccacaaag caatatcgat agtgatacct
     3961 ctttctcttt cagcctttaa cttgtccaaa acccaagcgt acttgaaaga acccttacct
     4021 aattcagcgg cttccttttc gaacttttcg atggttctct tgtcaatacc accacacttg
     4081 taaatcaaat gaccggtagt ggtagactta ccagaatcga catgaccgat aacgacaacg
     4141 ttaatgtgag acttctcttt acccatgttt agttaattat agttcgttga ccgtatattc
     4201 taaaaacaag tactccttaa aaaaaaacct tgaagggaat aaacaagtag aatagataga
     4261 gagaaaaata gaaaatgcaa gagaatttat atattagaaa gagagaaaga aaaatggaaa
     4321 aaaaaaaata ggaaaagcca gaaatagcac tagaaggagc gacaccagaa aagaaggtga
     4381 tggaaccaat ttagctatat atagttaact accggctcga tcatctctgc ctccagcata
     4441 gtcgaagaag aatttttttt ttcttgaggc ttctgtcagc aactcgtatt ttttctttct
     4501 tttttggtga gcctaaaaag ttcccacgtt ctcttgtacg acgccgtcac aaacaacctt
     4561 atgggtaatt tgtcgcggtc tgggtgtata aatgtgtggg tgcaacatga atgtacggag
     4621 gtagtttgct gattggcggt ctatagatac cttggttatg gcgccctcac agccggcagg
     4681 ggaagcgcct acgcttgaca tctactatat gtaagtatac ggccccatat atatatatat
     4741 atatatacat taaacattat tggtaaatac accagcaacc gcatgattga tgttatggtg
     4801 gaatataggt agctaaaaaa actctacata acaaagtaat tgtttacatt gatcttgacc
     4861 tatcaaattt ctttcacatt ttgggtttat aggtcaatat attgatatat atgtgtagct
     4921 attttcgctt gctttcaagt cacttcttaa tggtggctcg ctgtctctcc tttgctaggg
     4981 acaaaaattc gcctttaatg gcacatatgc catgctttga acagggaaca cgatatataa
     5041 cgtcattgct cggacatgtt tgggtggacc ttattctaca tgttttactt ttctcgtcat
     5101 aatggcgatg acaggaaggg caagctcatc tccccagctt taaagggtag ctcaaggaac
     5161 acctacttct ccttgttggg aggagtcctg aataaggagt gtcgaatata gggagcttca
     5221 ttcgttgtca agagaatacc agatcacctg tttggatata taaacgagtg taataatgca
     5281 gaattattcc atttatttca gtcgtatatt caattggctt gtcccctctt actgtagtct
     5341 tcgatttgta acctctacgt agacgattat accttactaa tcaaaaaaag aacaaaaaaa
     5401 tggcacagtt ctccgacatt gataaacttg cggtttccac tttaagatta ctttccgttg
     5461 accaggtgga aagcgcacaa tctggccacc caggtgcacc actaggattg gcaccagttg
     5521 cccatgtaat tttcaagcaa ctgcgctgta accctaacaa tgaacattgg atcaatagag
     5581 acaggtttgt tctgtcgaac ggtcactcat gcgctcttct gtactcaatg ctccatctat
     5641 taggatacga ttactctatc gaggacttga gacaatttag acaagtaaac tcaaggacac
     5701 cgggtcatcc agaattccac tcagcgggag tggaaatcac ttccggtccg ctaggccagg
     5761 gtatctcaaa tgctgttggt atggcaatag cgcaggccaa ctttgccgcc acttataacg
     5821 aggatggctt tcccatttcc gactcatata cgtttgctat tgtaggggat ggttgcttac
     5881 aagagggtgt ttcttcggag acctcttcct tagcgggaca tctgcaattg ggtaacttga
     5941 ttacgtttta tgacagtaat agcatttcca ttgacggtaa aacctcgtac tcgttcgacg
     6001 aagatgtttt gaagcgatac gaggcatatg gttgggaagt catggaagtc gataaaggag
     6061 acgacgatat ggaatccatt tctagcgctt tggaaaaggc aaaactatcg aaggacaagc
     6121 caaccataat caaggtaact actacaattg gatttgggtc cctacaacag ggtactgctg
     6181 gtgttcatgg gtccgctttg aaggcagatg atgttaaaca gttgaagaag aggtgggggt
     6241 ttgacccaaa taaatcattt gtagtacctc aagaggtgta cgattattat aagaagactg
     6301 ttgtggaacc cggtcaaaaa cttaatgagg aatgggatag gatgtttgaa gaatacaaaa
     6361 ccaaatttcc cgagaagggt aaagaattgc aaagaagatt gaatggtgag ttaccggaag
     6421 gttgggaaaa gcatttaccg aagtttactc cggacgacga tgctctggca acaagaaaga
     6481 catcccagca ggtgctgacg aacatggtcc aagttttgcc tgaattgatc ggtggttctg
     6541 ccgatttgac accttcgaat ctgacaaggt gggaaggcgc ggtagatttc caacctccca
     6601 ttacccaact aggtaactat gcaggaaggt acattagata cggtgtgagg gaacacggaa
     6661 tgggtgccat tatgaacggt atctctgcct ttggtgcaaa ctacaagcct tacggtggta
     6721 cctttttgaa cttcgtctct tatgctgcag gagccgttag gttagccgcc ttgtctggta
     6781 atccagtcat ttgggttgca acacatgact ctatcgggct tggtgaggat ggtccaacgc
     6841 accaacctat tgaaactctg gctcacttga gggctattcc aaacatgcat gtatggagac
     6901 ctgctgatgg TAACGAAACT TCTGCTGCGT ATTATTCTGC TATCAAATCT GGTCGAACAC
     6961 CATCTGTTGT GGCTTTATCA CGACAGAATC TTCCTCAATT GGAGCATTCC TCTTTTGAAA
     7021 AAGCCTTGAA GGGTGGCTAT GTGATCCATG ACGTGGAGAA TCCTGATATT ATCCTGGTGT
     7081 CAACAGGATC AGAAGTCTCC ATTTCTATAG ATGCAGCCAA AAAATTGTAC GATACTAAAA
     7141 AAATCAAAGC AAGAGTTGTT TCCCTGCCAG ACTTTTATAC TTTTGACAGG CAAAGTGAAG
     7201 AATACAGATT CTCTGTTCTA CCAGACGGTG TTCCGATCAT GTCCTTTGAA GTATTGGCTA
     7261 CTTCAAGCTG GGGTAAGTAT GCTCATCAAT CGTTCGGACT CGACGAATTT GGTCGTTCAG
     7321 GCAAGGGGCC TGAAATTTAC AAATTGTTCG ATTTCACAGC GGACGGTGTT GCGTCAAGGG
     7381 CTGAAAAGAC AATCAATTAC TACAAAGGAA AGCAGTTGCT TTCTCCTATG GGAAGAGCTT
     7441 TCTAAGTCTG AAGAAGTAAA CAGTTCTTTG CTATTTCACA CTTCCTGGTT GATGGTCACT
     7501 TGCTGCCTGA AATATATATA TATGTATGAC ATATGTACTT GTTTTCTTTT TTGTGCCTTT
     7561 GTTACGTCTA TATTCATTGA AACTGATTAT TCGATTTTCT TCTTGCTGAC CGCTTCTAGA
     7621 GGCATCGCAC AGTTTTAGCG AGGAAAACTC TTCAATAGTT TTGCCAGCGG AATTCCACTT
     7681 GCAATTACAT AAAAAATTCC GGCGGTTTTT CGCGTGTGAC TCAATGTCGA AATACCTGCC
     7741 TAATGAACAT GAACATCGCC CAAATGTATT TGAAGACCCG CTGGGAGAAG TTCAAGATAT
     7801 ATAAGTAACA AGCAGCCAAT AGTATAAAAA AAAATCTGAG TTTATTACCT TTCCTGGAAT
     7861 TTCAGTGAAA AACTGCTAAT TATAGAGAGA TATCACAGAG TTACTCACTA ATGACTAACG
     7921 AAAAGGTCTG GATAGAGAAG TTGGATAATC CAACTCTTTC AGTGTTACCA CATGACTTTT
     7981 TACGCCCACA ACAAGAACCT TATACGAAAC AAGCTACATA TTCGTTACAG CTACCTCAGC
     8041 TCGATGTGCC TCATGATAGT TTTTCTAACA AATACGCTGT CGCTTTGAGT GTATGGGCTG
     8101 CATTGATATA TAGAGTAACC GGTGACGATG ATATTGTTCT TTATATTGCG AATAACAAAA
     8161 TCTTAAGATT CAATATTCAA CCAACGTGGT CATTTAATGA GCTGTATTCT ACAATTAACA
     8221 ATGAGTTGAA CAAGCTCAAT TCTATTGAGG CCAATTTTTC CTTTGACGAG CTAGCTGAAA
     8281 AAATTCAAAG TTGCCAAGAT CTGGAAAGGA CCCCTCAGTT GTTCCGTTTG GCCTTTTTGG
     8341 AAAACCAAGA TTTCAAATTA GACGAGTTCA AGCATCATTT AGTGGACTTT GCTTTGAATT
     8401 TGGATACCAG TAATAATGCG CATGTTTTGA ACTTAATTTA TAACAGCTTA CTGTATTCGA
     8461 ATGAAAGAGT AACCATTGTT GCGGACCAAT TTACTCAATA TTTGACTGCT GCGCTAAGCG
     8521 ATCCATCCAA TTGCATAACT AAAATCTCTC TGATCACCGC ATCATCCAAG GATAGTTTAC
     8581 CTGATCCAAC TAAGAACTTG GGCTGGTGCG ATTTCGTGGG GTGTATTCAC GACATTTTCC
     8641 AGGACAATGC TGAAGCCTTC CCAGAGAGAA CCTGTGTTGT GGAGACTCCA ACACTAAATT
     8701 CCGACAAGTC CCGTTCTTTC ACTTATCGCG ACATCAACCG CACTTCTAAC ATAGTTGCCC
     8761 ATTATTTGAT TAAAACAGGT ATCAAAAGAG GTGATGTAGT GATGATCTAT TCTTCTAGGG
     8821 GTGTGGATTT GATGGTATGT GTGATGGGTG TCTTGAAAGC CGGCGCAACC TTTTCAGTTA
     8881 TCGACCCTGC ATATCCCCCA GCCAGACAAA CCATTTACTT AGGTGTTGCT AAACCACGTG
     8941 GGTTGATTGT TATTAGAGCT GCTGGACAAT TGGATCAACT AGTAGAAGAT TACATCAATG
     9001 ATGAATTGGA GATTGTTTCA AGAATCAATT CCATCGCTAT TCAAGAAAAT GGTACCATTG
     9061 AAGGTGGCAA ATTGGACAAT GGCGAGGATG TTTTGGCTCC ATATGATCAC TACAAAGACA
     9121 CCAGAACAGG TGTTGTAGTT GGACCAGATT CCAACCCAAC CCTATCTTTC ACATCTGGTT
     9181 CCGAAGGTAT TCCTAAGGGT GTTCTTGGTA GACATTTTTC CTTGGCTTAT TATTTCAATT
     9241 GGATGTCCAA AAGGTTCAAC TTAACAGAAA ATGATAAATT CACAATGCTG AGCGGTATTG
     9301 CACATGATCC AATTCAAAGA GATATGTTTA CACCATTATT TTTAGGTGCC CAATTGTATG
     9361 TCCCTACTCA AGATGATATT GGTACACCGG GCCGTTTAGC GGAATGGATG AGTAAGTATG
     9421 GTTGCACAGT TACCCATTTA ACACCTGCCA TGGGTCAATT ACTTACTGCC CAAGCTACTA
     9481 CACCATTCCC TAAGTTACAT CATGCGTTCT TTGTGGGTGA CATTTTAACA AAACGTGATT
     9541 GTCTGAGGTT ACAAACCTTG GCAGAAAATT GCCGTATTGT TAATATGTAC GGTACCACTG
     9601 AAACACAGCG TGCAGTTTCT TATTTCGAAG TTAAATCAAA AAATGACGAT CCAAACTTTT
     9661 TGAAAAAATT GAAAGATGTC ATGCCTGCTG GTAAAGGTAT GTTGAACGTT CAGCTACTAG
     9721 TTGTTAACAG GAACGATCGT ACTCAAATAT GTGGTATTGG CGAAATAGGT GAGATTTATG
     9781 TTCGTGCAGG TGGTTTGGCC GAAGGTTATA GAGGATTACC AGAATTGAAT AAAGAAAAAT
     9841 TTGTGAACAA CTGGTTTGTT GAAAAAGATC ACTGGAATTA TTTGGATAAG GATAATGGTG
     9901 AACCTTGGAG ACAATTCTGG TTAGGTCCAA GAGATAGATT GTACAGAACG GGTGATTTAG
     9961 GTCGTTATCT ACCAAACGGT GACTGTGAAT GTTGCGGTAG GGCTGATGAT CAAGTTAAAA
    10021 TTCGTGGGTT CAGAATCGAA TTAGGAGAAA TAGATACGCA CATTTCCCAA CATCCATTGG
    10081 TAAGAGAAAA CATTACTTTA GTTCGCAAAA ATGCCGACAA TGAGCCAACA TTGATCACAT
    10141 TTATGGTCCC AAGATTTGAC AAGCCAGATG ACTTGTCTAA GTTCCAAAGT GATGTTCCAA
    10201 AGGAGGTTGA AACTGACCCT ATAGTTAAGG GCTTAATCGG TTACCATCTT TTATCCAAGG
    10261 ACATCAGGAC TTTCTTAAAG AAAAGATTGG CTAGCTATGC TATGCCTTCC TTGATTGTGG
    10321 TTATGGATAA ACTACCATTG AATCCAAATG GTAAAGTTGA TAAGCCTAAA CTTCAATTCC
    10381 CAACTCCCAA GCAATTAAAT TTGGTAGCTG AAAATACAGT TTCTGAAACT GACGACTCTC
    10441 AGTTTACCAA TGTTGAGCGC GAGGTTAGAG ACTTATGGTT AAGTATATTA CCTACCAAGC
    10501 CAGCATCTGT ATCACCAGAT GATTCGTTTT TCGATTTAGG TGGTCATTCT ATCTTGGCTA
    10561 CCAAAATGAT TTTTACCTTA AAGAAAAAGC TGCAAGTTGA TTTACCATTG GGCACAATTT
    10621 TCAAGTATCC AACGATAAAG GCCTTTGCCG CGGAAATTGA CAGAATTAAA TCATCGGGTG
    10681 GATCATCTCA AGGTGAGGTC GTCGAAAATG TCACTGCAAA TTATGCGGAA GACGCCAAGA
    10741 AATTGGTTGA GACGCTACCA AGTTCGTACC CCTCTCGAGA ATATTTTGTT GAACCTAATA
    10801 GTGCCGAAGG AAAAACAACA ATTAATGTGT TTGTTACCGG TGTCACAGGA TTTCTGGGCT
    10861 CCTACATCCT TGCAGATTTG TTAGGACGTT CTCCAAAGAA CTACAGTTTC AAAGTGTTTG
    10921 CCCACGTCAG GGCCAAGGAT GAAGAAGCTG CATTTGCAAG ATTACAAAAG GCAGGTATCA
    10981 CCTATGGTAC TTGGAACGAA AAATTTGCCT CAAATATTAA AGTTGTATTA GGCGATTTAT
    11041 CTAAAAGCCA ATTTGGTCTT TCAGATGAGA AGTGGATGGA TTTGGCAAAC ACAGTTGATA
    11101 TAATTATCCA TAATGGTGCG TTAGTTCACT GGGTTTATCC ATATGCCAAA TTGAGGGATC
    11161 CAAATGTTAT TTCAACTATC AATGTTATGA GCTTAGCCGC CGTCGGCAAG CCAAAGTTCT
    11221 TTGACTTTGT TTCCTCCACT TCTACTCTTG ACACTGAATA CTACTTTAAT TTGTCAGATA
    11281 AACTTGTTAG CGAAGGGAAG CCAGGCATTT TAGAATCAGA CGATTTAATG AACTCTGCAA
    11341 GCGGGCTCAC TGGTGGATAT GGTCAGTCCA AATGGGCTGC TGAGTACATC ATTAGACGTG
    11401 CAGGTGAAAG GGGCCTACGT GGGTGTATTG TCAGACCAGG TTACGTAACA GGTGCCTCTG
    11461 CCAATGGTTC TTCAAACACA GATGATTTCT TATTGAGATT TTTGAAAGGT TCAGTCCAAT
    11521 TAGGTAAGAT TCCAGATATC GAAAATTCCG TGAATATGGT TCCAGTAGAT CATGTTGCTC
    11581 GTGTTGTTGT TGCTACGTCT TTGAATCCTC CCAAAGAAAA TGAATTGGCC GTTGCTCAAG
    11641 TAACGGGTCA CCCAAGAATA TTATTCAAAG ACTACTTGTA TACTTTACAC GATTATGGTT
    11701 ACGATGTCGA AATCGAAAGC TATTCTAAAT GGAAGAAATC ATTGGAGGCG TCTGTTATTG
    11761 ACAGGAATGA AGAAAATGCG TTGTATCCTT TGCTACACAT GGTCTTAGAC AACTTACCTG
    11821 AAAGTACCAA AGCTCCGGAA CTAGACGATA GGAACGCCGT GGCATCTTTA AAGAAAGACA
    11881 CCGCATGGAC AGGTGTTGAT TGGTCTAATG GAATAGGTGT TACTCCAGAA GAGGTTGGTA
    11941 TATATATTGC ATTTTTAAAC AAGGTTGGAT TTTTACCTCC ACCAACTCAT AATGACAAAC
    12001 TTCCACTGCC AAGTATAGAA CTAACTCAAG CGCAAATAAG TCTAGTTGCT TCAGGTGCTG
    12061 GTGCTCGTGG AAGCTCCGCA GCAGCTTAAG GTTGAGCATT ACGTATGATA TGTCCATGTA
    12121 CAATAATTAA ATATGAATTA GGAGAAAGAC TTAGCTTCTg ttcaggcttg gctctgctat
    12181 cacgttcctc atagcagcca ttgtagatcc gcaaacacgt cgaatgcacc tacttgctgc
    12241 ttctgcctcg tgaacttccg atagtgcgcc tgttcaatga tttccagttg ctaccgaAAG
    12301 CTTacGAATT CaCACACAGA AACCCTAGAT TTCTATAGGG CAAATTTCAG GGTTATACTA
    12361 AAAGATATAT TATTGACCTT GGTTATTCTT CAAGTTCGCC CTATTGAAAA TTCGGACACT
    12421 TTAGGGTTTG GAATCTGTTA AAGATATAAG TAAATATGAT GATAAAGAAA TAGGTTTAAT
    12481 TTATACGCAC TTGCCAGTAA GTGATTGATA TTGCAGAAGT AACATGAATA CGGTTCTGTG
    12541 GCCTTTGCTG TTTGCCGTTA TTTTATTTCT TTTTTTTGTT TTTTTTCTTT TTTTCAGCAC
    12601 TATCAAGGCT AATAAGGGAC AAGAGTTCTT ACTCAGTGTG AACGTGTTCT AAATAAGTTC
    12661 TTGTTCTAAT TAATTGTAAC TATTTTTATG CATTTCTTGT AAGAGGAACT GGAGTAATCG
    12721 TATCTCGGAA ATACATAGAG GTGCGTATTC ATAATGGGCC CTCTATCACT TGTTGCCTGT
    12781 ATCTCCGAAT AGGACTGATA AGTGATAAAA AAAAAGAAAA CTGGGTTAGC TTGAAGCGAC
    12841 TTTCTTTCTC TACTAAAGGG AATGGTCAGA TCATCAGGCC AACGGCAAAT GCTAAGCTAT
    12901 TTCCAAGGGT TTGTGCCCAT ACACACAATA TTTTACTCCG TGTTCCATCC TACAGAAGGT
    12961 TCTAAGATTA AATACGAGTT TCCGCCAAAT AATTTGAAAA ATCATGGTAT TAATTTCAAC
    13021 ACATTTAAAA ACTACATCAT ACCGAAGCCT ATATTATGCC ACAAGTTGAT CACTTTTAAG
    13081 TATGGTACAT ATAGGATTGT ATGTTATCCT GTGACAATCA ATTCTCCAAT ATATGCTAGG
    13141 AATTTTTTTA GTTTTAATTT TGTATTTGTA TTCCCATATG ATTGTGAGAC GTCTCCCTAC
    13201 GAACCAGCTA TTACTAGGCT GGGCAAAATG TTCAAAGTTC TTGAAGAACA AAATCAATTG
    13261 CTATCCAAAT CGGAAAGAGA TCCAGTTTTC TTCGATTTGA AGGTGTTGGA AAACTCCACA
    13321 ACAACACCCT CCACTGCAGG TCCTTCATCC ACGCCAAATC CTAGTAGTAA CACCACACCA
    13381 ACTCATCCTA CATCCGAAAA GGATACAAAG GATATGAGAA GCAGCAGATA CAGTGACCTT
    13441 ATCAAGGATT TGGGCCTTCC GCAATCCGCA TTTTCCATAC AAGATTTATT GATGAGAATT
    13501 TTCCAAGACC TGAATAACTA TTCCGAATGC CTCATACCAA TTGATGAGGG AAATGCAGTA
    13561 GACATAAAGA TTTTTCCGCT GTTGAGACCA CCGACAACTT GTGTCTCATT AGAAGATGTG
    13621 CCCCTGTCGT CTGTAAATTT GAAGAAGATT ATTGATGTCA ACTGGGATCC AACCATGATG
    13681 AGTATAGTCC CTTACATTGA TGGCTTAAAC AGCATTGCCA AAATTTCTAA ACTAAGCAAC
    13741 AGTGATCCTG GCCTAGTGAT AGAGTGCATA CGTCACTTAA TATACTATAA GTGTGTTACA
    13801 TTATCAGATA TTTTCCAATT TTCTAACATA TACGCTCCTT CTTCATTAAT TAGGAATTTT
    13861 TTGACTGATC CACTAATGGC TAGTGACTGT CAATCTTATG TTACGTTCCC AGAAGTGTCT
    13921 AAAATATCGA ACTTGCCCTT AAACAAAAGT CTGGGTTCAG GTGACCAAGA CTCACCATCA
    13981 TTTTCTGTAC GAAGAAAATC CAAATCATCT AGCATACCGT CAAACCCGGA TTCTAGAACT
    14041 ACATCTTTTA GTTCTACCAG TAGAGTTTCT CAAAACTCCT CCTTAAATTC CTCTTTTTCA
    14101 TCAATTTATA AAGACTGGAG GCAATCACAA ACCTCCTGCT CGAGTTCAAA TATTCATGTC
    14161 ATCAACAATC GTAACCGATT CCTACCAACA AGATCATGCC TATTTGACCT TTATAGGTCA
    14221 CTTTCACAAG GTCAAACGCT GAAAACATGG TATGAGTCGA AATATATGAT TTTAAAAGAA
    14281 AATAACATTG ATATAAGAAG GTTCATAACG TTTGGCCTGG AAAAACGTAT CATTTACAGG
    14341 TGCTACTCTT TTCCTGTAAT GATAAATGCA GGTTCACGTG AACCAAAAGA AATGACACCA
    14401 ATAATAACAA AAGATTTAGT GAATAATGAT AAGTTACTTG AAAAAAGAAA TCACAATCAT
    14461 TTGCTTTCAG CCACAGGGTC TAGAAATACG GCACAATCCG GCAACTTGAA ACCAGAAAGA
    14521 CCATCAAAGG TTTCATTTGA AATGCAAAGG GTAAGTTCGT TGGCAACAGG CAAAAGTACT
    14581 ATGCCGAAAC TCAGCGACGA AGAAGAAGGT ATTCTTGAAG AGTCTATTAG GAATGCCGAA
    14641 ACATTTGATA AAATTTGCGT TTTACTGAGC AAGCCTAAAT TAGAAGTCGA AAGCTACCTA
    14701 AACGAATTAG GAGAATTTAA GGTAATTAAT AGCTGAGTTA AAATTAGAGA AATTCATTGT
    14761 CCATCAAAAT GTTTTTTTTT TTTTTTAATA TTACAACTTA TTTCCGTAAA TAAAGATAGT
    14821 ACACACGAAT CCAAACGTTT ATATAGTTAG CTCTGTGAAA ATTTGATTTA GGTTCATCTC
    14881 TTGGTGTGTT TGGTAGAGGT GGTTTCACAC CCTTCTCTTC TGTCTTGCCT TCTAATGAAT
    14941 AACTGAGTAT TCTTTACATA CTTTGTTTTT ATTAACCACT AGTTTGAATA TATATTCGAC
    15001 TGAAAGGCAA TATCAACTAT TCAATCTTTA ACATTTTTCT CGAGCCCTCA TTGTCCACAT
    15061 TTTCACTGGA TTTGTTTTCA TCTTCAATTG CATGCTTTTT GGGCGATATT ACACTTTGCA
    15121 CTGAATTGCT ATTTATGTTT GATAACCTTA ACGGCATTTT CTTACTTAGA TTTGGTATTT
    15181 CCTTCAATAT GTTCTCGATC ATTTCGTCTT TGGTAGCGTT TTCCTTGTTA CCATAGTTTT
    15241 TCATTATGTT TTCAATCGTA TTATAGATAT CATCCACATT AGTTATATGA GAGTGTGTTG
    15301 ATGTTATCGA ATTTTTAATG TTATCTTTCA ACATGTTATG CTTGTTAATA AGCTGCTCAA
    15361 ATTGATCATT AAATTTGGTA TTGTTCTTCA AAAGGGATAT AGCGTTCTCC GATTCTTCCA
    15421 CTTGTCCTTT CATGACTGAA ATAGACTCAT TCATCGAATT TGATGATGTA TCAACAGTAC
    15481 TCTTGATTTG CGATAGCGTC GCTGCCATGC TATTATAGAA TTCGTTATTC ATGGAGTCAC
    15541 AATCATTTAT CAGATCAAAT GAATTTTCCC ATTTAACGCG CTTGGGTTCA AACAGATCCA
    15601 TTTCTTGATC AATAACCGCG CTGGTTGCAG TTGTCAGATT CTGCATTATT AGTTTTTTAT
    15661 TTTCGTCAAG GTGGTCATTT AGGACCTTTT TAAAGTTCTC AACAAACTCG TTTGTTCTCT
    15721 TCTCAATATT TTCATAAGTA GAATCCACAT GACGATTCAG TAATTCTTGA TGGTTATTCT
    15781 TGAAAAAATG GTTTTTTAAG TACTGTTTCA TGTTGTTATT TTCTTCGCTA ATATCAGAAA
    15841 GATTCTCGGC TATATTTTTA TAAAATTTTT GGAAATCTAC TCTTATTATG TCGATTTTCT
    15901 CAATAACAAC ATTGAAGAAT TTAGGAGATT CGTTTAAAAT TTTCTTCACA CAGTCTTTGT
    15961 ACATTAGTTC AGCTTTTTCT TGCATGGTTC TCATAAGAGT CAGTACTTCA TTTTTGATCA
    16021 TATCAAGATT TGGTTGGATA TTAGTCTCTT GAAGAATACT TTCCTGTTGC ATAGTGTTTA
    16081 ATTGTAAAAA CAGTGTAGAT TTCAATTTTT TAATTTCTTT AGTAATATGC ATTTCAAACT
    16141 TTTGATTAAG GTCAAGTTCT CTTTTTTTGT AATCATGTAG GGCCATTTGC ATTACCTCAG
    16201 TCAACTTCTG TAGTTTGTTA TTAAAATCGG ATATTTCAAT TTCAGTTTTA TGCTGTTTAT
    16261 CTAGTTGTGC CCTTAAATGA TCTATGGTAG TTTTCAATGA TTCTATTTGG CAATTTTGAG
    16321 ATTGAATAGT TTCTTTTGAC TTCAATTTAT CTTTTACTAG CAATGCATTT TTCGATGTCA
    16381 AACTTTCAAT TTCTCTTTTA CATTCTTGAA CTTCATTTTT ATAACTTTCT AAATCACTGT
    16441 TCAAATTTTT GTAGTGATCT TGGCTCATAT ATATTCCTTC TTTGGACTTT GTAGAGAGTA
    16501 AATCGGATTT AATCTTTGCT AATTCCATAG TTATATTTTT AACCAAAATA TCCTTCATTA
    16561 TAAATGAACC CAGTTGCGGC TTGTTCTTAA TGTTTTTAGC CTTCGAAGCA TACTCTAATG
    16621 TACTGCAGGT TTCTTCAGAA GTTACCTTTG CAGGCGATAT AGTAGCAATT AGTGCGGTTT
    16681 TCGTATTACC ACCCAGGGAA TCTTGAAGCA GGCGGGTCAA TTTCGATTCA CGGAAAGGTA
    16741 TATGGCCGCT TTTATCTACG AGTGCGTTTA TGACCCTGCC CAGCGTCAAT AGACTTTGGT
    16801 TGATTGAACC AGCTTCTTTG GCACGTTGAT TTAATGCTCC GGATCTGTTG ATGTTTTCTG
    16861 AACCAGCTAA ATCCACAAGA TTCATTTTGG AAATTCTAAA TAGTTCATCC TGATGCTTCT
    16921 TATACAAAGT GATTGTAAAA ATGGTATG   
//
