# Supplementary material for: Delineation of two multi-invasion-induced rearrangement pathways that differently affect genome stability
Source: Genes Dev. 2023 Jul 1;37(13-14):621–39. doi: 10.1101/gad.350618.123 (PMC10499017; doi:10.1101/gad.350618.123)
Supplement: Supplement 13 [file Supplemental_DatasetS1.zip › Dataset S1/Donors at LYS2/Donor_at_LYS2_LY crick.str]

LOCUS       Donor_at_LYS2_LY        5090 bp    DNA        linear       28-OCT-2022
DEFINITION  .
ACCESSION   
VERSION     
SOURCE      .
  ORGANISM  .
COMMENT     
COMMENT     
COMMENT     ApEinfo:methylated:1
FEATURES             Location/Qualifiers
     misc_feature    931..1000
                     /locus_tag="LYS2-flanq 5'"
                     /label="LYS2-flanq 5'"
                     /ApEinfo_label="LYS2-flanq 5'"
                     /ApEinfo_fwdcolor="#b90746"
                     /ApEinfo_revcolor="green"
                     /ApEinfo_graphicformat="arrow_data {{0 1 2 0 0 -1} {} 0}
                     width 5 offset 0"
     misc_feature    complement(3091..3160)
                     /locus_tag="LYS2 flanq 3'"
                     /label="LYS2 flanq 3'"
                     /ApEinfo_label="LYS2 flanq 3'"
                     /ApEinfo_fwdcolor="cyan"
                     /ApEinfo_revcolor="#b90746"
                     /ApEinfo_graphicformat="arrow_data {{0 1 2 0 0 -1} {} 0}
                     width 5 offset 0"
     misc_feature    complement(791..808)
                     /locus_tag="olWDH1765"
                     /label="olWDH1765"
                     /ApEinfo_label="olWDH1765"
                     /ApEinfo_fwdcolor="#0080ff"
                     /ApEinfo_revcolor="#00c100"
                     /ApEinfo_graphicformat="arrow_data {{0 1 2 0 0 -1} {} 0}
                     width 5 offset 0"
     misc_feature    1001..2045
                     /locus_tag="L"
                     /label="L"
                     /ApEinfo_label="L"
                     /ApEinfo_fwdcolor="#f0a70f"
                     /ApEinfo_revcolor="green"
                     /ApEinfo_graphicformat="arrow_data {{0 1 2 0 0 -1} {} 0}
                     width 5 offset 0"
     misc_feature    760..765
                     /locus_tag="EcoRI"
                     /label="EcoRI"
                     /ApEinfo_label="EcoRI"
                     /ApEinfo_fwdcolor="cyan"
                     /ApEinfo_revcolor="green"
                     /ApEinfo_graphicformat="arrow_data {{0 1 2 0 0 -1} {} 0}
                     width 5 offset 0"
     misc_feature    3466..3471
                     /locus_tag="HindIII"
                     /label="HindIII"
                     /ApEinfo_label="HindIII"
                     /ApEinfo_fwdcolor="#ff0000"
                     /ApEinfo_revcolor="green"
                     /ApEinfo_graphicformat="arrow_data {{0 1 2 0 0 -1} {} 0}
                     width 5 offset 0"
     primer_bind     3409..3429
                     /locus_tag="olWDH2009"
                     /label="olWDH2009"
                     /ApEinfo_label="olWDH2009"
                     /ApEinfo_fwdcolor="#0080ff"
                     /ApEinfo_revcolor="#3a8553"
                     /ApEinfo_graphicformat="arrow_data {{0 1 2 0 0 -1} {} 0}
                     width 5 offset 0"
     misc_feature    complement(3507..3526)
                     /locus_tag="olWDH2011"
                     /label="olWDH2011"
                     /ApEinfo_label="olWDH2011"
                     /ApEinfo_fwdcolor="#0080ff"
                     /ApEinfo_revcolor="#00c100"
                     /ApEinfo_graphicformat="arrow_data {{0 1 2 0 0 -1} {} 0}
                     width 5 offset 0"
     misc_feature    2046..3090
                     /locus_tag="Y"
                     /label="Y"
                     /ApEinfo_label="Y"
                     /ApEinfo_fwdcolor="#e6e600"
                     /ApEinfo_revcolor="green"
                     /ApEinfo_graphicformat="arrow_data {{0 1 2 0 0 -1} {} 0}
                     width 5 offset 0"
ORIGIN
        1 TAACGAAACT TCTGCTGCGT ATTATTCTGC TATCAAATCT GGTCGAACAC CATCTGTTGT
       61 GGCTTTATCA CGACAGAATC TTCCTCAATT GGAGCATTCC TCTTTTGAAA AAGCCTTGAA
      121 GGGTGGCTAT GTGATCCATG ACGTGGAGAA TCCTGATATT ATCCTGGTGT CAACAGGATC
      181 AGAAGTCTCC ATTTCTATAG ATGCAGCCAA AAAATTGTAC GATACTAAAA AAATCAAAGC
      241 AAGAGTTGTT TCCCTGCCAG ACTTTTATAC TTTTGACAGG CAAAGTGAAG AATACAGATT
      301 CTCTGTTCTA CCAGACGGTG TTCCGATCAT GTCCTTTGAA GTATTGGCTA CTTCAAGCTG
      361 GGGTAAGTAT GCTCATCAAT CGTTCGGACT CGACGAATTT GGTCGTTCAG GCAAGGGGCC
      421 TGAAATTTAC AAATTGTTCG ATTTCACAGC GGACGGTGTT GCGTCAAGGG CTGAAAAGAC
      481 AATCAATTAC TACAAAGGAA AGCAGTTGCT TTCTCCTATG GGAAGAGCTT TCTAAGTCTG
      541 AAGAAGTAAA CAGTTCTTTG CTATTTCACA CTTCCTGGTT GATGGTCACT TGCTGCCTGA
      601 AATATATATA TATGTATGAC ATATGTACTT GTTTTCTTTT TTGTGCCTTT GTTACGTCTA
      661 TATTCATTGA AACTGATTAT TCGATTTTCT TCTTGCTGAC CGCTTCTAGA GGCATCGCAC
      721 AGTTTTAGCG AGGAAAACTC TTCAATAGTT TTGCCAGCGG AATTCCACTT GCAATTACAT
      781 AAAAAATTCC GGCGGTTTTT CGCGTGTGAC TCAATGTCGA AATACCTGCC TAATGAACAT
      841 GAACATCGCC CAAATGTATT TGAAGACCCG CTGGGAGAAG TTCAAGATAT ATAAGTAACA
      901 AGCAGCCAAT AGTATAAAAA AAAATCTGAG TTTATTACCT TTCCTGGAAT TTCAGTGAAA
      961 AACTGCTAAT TATAGAGAGA TATCACAGAG TTACTCACTA ATGACTAACG AAAAGGTCTG
     1021 GATAGAGAAG TTGGATAATC CAACTCTTTC AGTGTTACCA CATGACTTTT TACGCCCACA
     1081 ACAAGAACCT TATACGAAAC AAGCTACATA TTCGTTACAG CTACCTCAGC TCGATGTGCC
     1141 TCATGATAGT TTTTCTAACA AATACGCTGT CGCTTTGAGT GTATGGGCTG CATTGATATA
     1201 TAGAGTAACC GGTGACGATG ATATTGTTCT TTATATTGCG AATAACAAAA TCTTAAGATT
     1261 CAATATTCAA CCAACGTGGT CATTTAATGA GCTGTATTCT ACAATTAACA ATGAGTTGAA
     1321 CAAGCTCAAT TCTATTGAGG CCAATTTTTC CTTTGACGAG CTAGCTGAAA AAATTCAAAG
     1381 TTGCCAAGAT CTGGAAAGGA CCCCTCAGTT GTTCCGTTTG GCCTTTTTGG AAAACCAAGA
     1441 TTTCAAATTA GACGAGTTCA AGCATCATTT AGTGGACTTT GCTTTGAATT TGGATACCAG
     1501 TAATAATGCG CATGTTTTGA ACTTAATTTA TAACAGCTTA CTGTATTCGA ATGAAAGAGT
     1561 AACCATTGTT GCGGACCAAT TTACTCAATA TTTGACTGCT GCGCTAAGCG ATCCATCCAA
     1621 TTGCATAACT AAAATCTCTC TGATCACCGC ATCATCCAAG GATAGTTTAC CTGATCCAAC
     1681 TAAGAACTTG GGCTGGTGCG ATTTCGTGGG GTGTATTCAC GACATTTTCC AGGACAATGC
     1741 TGAAGCCTTC CCAGAGAGAA CCTGTGTTGT GGAGACTCCA ACACTAAATT CCGACAAGTC
     1801 CCGTTCTTTC ACTTATCGCG ACATCAACCG CACTTCTAAC ATAGTTGCCC ATTATTTGAT
     1861 TAAAACAGGT ATCAAAAGAG GTGATGTAGT GATGATCTAT TCTTCTAGGG GTGTGGATTT
     1921 GATGGTATGT GTGATGGGTG TCTTGAAAGC CGGCGCAACC TTTTCAGTTA TCGACCCTGC
     1981 ATATCCCCCA GCCAGACAAA CCATTTACTT AGGTGTTGCT AAACCACGTG GGTTGATTGT
     2041 TATTAGAGCT GCTGGACAAT TGGATCAACT AGTAGAAGAT TACATCAATG ATGAATTGGA
     2101 GATTGTTTCA AGAATCAATT CCATCGCTAT TCAAGAAAAT GGTACCATTG AAGGTGGCAA
     2161 ATTGGACAAT GGCGAGGATG TTTTGGCTCC ATATGATCAC TACAAAGACA CCAGAACAGG
     2221 TGTTGTAGTT GGACCAGATT CCAACCCAAC CCTATCTTTC ACATCTGGTT CCGAAGGTAT
     2281 TCCTAAGGGT GTTCTTGGTA GACATTTTTC CTTGGCTTAT TATTTCAATT GGATGTCCAA
     2341 AAGGTTCAAC TTAACAGAAA ATGATAAATT CACAATGCTG AGCGGTATTG CACATGATCC
     2401 AATTCAAAGA GATATGTTTA CACCATTATT TTTAGGTGCC CAATTGTATG TCCCTACTCA
     2461 AGATGATATT GGTACACCGG GCCGTTTAGC GGAATGGATG AGTAAGTATG GTTGCACAGT
     2521 TACCCATTTA ACACCTGCCA TGGGTCAATT ACTTACTGCC CAAGCTACTA CACCATTCCC
     2581 TAAGTTACAT CATGCGTTCT TTGTGGGTGA CATTTTAACA AAACGTGATT GTCTGAGGTT
     2641 ACAAACCTTG GCAGAAAATT GCCGTATTGT TAATATGTAC GGTACCACTG AAACACAGCG
     2701 TGCAGTTTCT TATTTCGAAG TTAAATCAAA AAATGACGAT CCAAACTTTT TGAAAAAATT
     2761 GAAAGATGTC ATGCCTGCTG GTAAAGGTAT GTTGAACGTT CAGCTACTAG TTGTTAACAG
     2821 GAACGATCGT ACTCAAATAT GTGGTATTGG CGAAATAGGT GAGATTTATG TTCGTGCAGG
     2881 TGGTTTGGCC GAAGGTTATA GAGGATTACC AGAATTGAAT AAAGAAAAAT TTGTGAACAA
     2941 CTGGTTTGTT GAAAAAGATC ACTGGAATTA TTTGGATAAG GATAATGGTG AACCTTGGAG
     3001 ACAATTCTGG TTAGGTCCAA GAGATAGATT GTACAGAACG GGTGATTTAG GTCGTTATCT
     3061 ACCAAACGGT GACTGTGAAT GTTGCGGTAG GGTTGAGCAT TACGTATGAT ATGTCCATGT
     3121 ACAATAATTA AATATGAATT AGGAGAAAGA CTTAGCTTCT TTTCGGGTGA TGTCACTTAA
     3181 AAACTCCGAG AATAATATAT AATAAGAGAA TAAAATATTA GTTATTGAAT AAGAACTGTA
     3241 AATCAGCTGG CGTTAGTCTG CTAATGGCAG CTTCATCTTG GTTTATTGTA GCATGAATCA
     3301 TATTTGCCTT TTTTTCCTGT AATTCAATGA TTCTTGCTTC TATACTATCC TCAATGCAAA
     3361 ACCTTGTGAT CTTCACAGGT CGATACTGAC CAATTCTATG AACTCTATCA CCACTTTGCC
     3421 ATTCAACACT AGGGTTCCAC CATGGGTCTA AAATGAATAC TTGCGAAGCT TCACAAAGAT
     3481 TCAAAGCAAC ACCGCCCGCC TTTAAACTGA CCAAGAAAAC CTCGCATTGA ATGTTGTTCA
     3541 TGAAATACTT GATGGTTTCA TCTCTTTGCG TCGGTGACAT ACTACCCTGA AGCTTCACTG
     3601 TTTGAAATCC AGCTCTTTTC AATCTCCACT CTACCAGATC CAGCATACTG GTAAACTGGG
     3661 AAAACACAAT GGATTTAATC GTTCTCTTGT TGCTTCTCAG TTTGTATAGT TCTTCCACAA
     3721 GTGCTTCGAT TTTCGTTGAT GATTGCCACT TGCCACTCAT GTTTAGACGG CTAACAATAC
     3781 TTTGCTTTTT GAAGGAATCA AGGTCCACTT CCAAAGCAGG TTGAGACAAA TCGATACTTA
     3841 GCCCGATATG ACAAACAGGA CAAGTAAGTT TATTGTTGTT TTCCATGAAA GATTCCACAT
     3901 ATTCTTTGAT GCATAAACGA CAGAACTTAT GGTGACATTT AGATTCAATG GGCTCCTCAG
     3961 CTTCATCGTT ACATAATTGG CAGATCACGA CGCCGATATC ATCGCCAGGA AAATTGTTTA
     4021 ATCTTTTCAA AACTAAATCA GGATGATCTG CCAGTTGCCT CATTCTTGTG ATTAGGGTGA
     4081 AAATGTTTGC ATAATTGTTT AGAACAACAC CCTCCTCAAC AAAGGAATTA TACTTCCTTT
     4141 TAGAATCTGT GTATAAACTT CTGTAAAGAT CTTTTTCCTC TTCATTGAAG AAGTCTCTCC
     4201 TCACGGTAAC AATTCTGGGC GGTAGACCCA AGTCATCCGC TCTTTCCACT TTAGTTCTTC
     4261 GCAGCATGAT GTTTTTCAAT AATGTCTGAA TGTTATTAAA AGACTCTAAA CCAGGACCTT
     4321 CCACACCAAA TTTCTGAATG TTCTTCAACA TGAAATGGTT GAAGAAATTC GTGTGTTGCA
     4381 TAATGACGTG ACTACAATGG TCACAATGCA TGCGATCCGT AAATTTCCAG TCCTTCGAAG
     4441 CGCAATCACA CTTGGTACAA AAGTACTTTG TGAAAGGATT GATATTTAAG AATCTGATCA
     4501 AAGAATACAT CTCACCAATT CTATTTTGCA GCGGAGTACC CGACAGGCAC CATCGCTTTT
     4561 GCGTTTTTAA GTTGTTTACA GCCCTAGCAG TATTGCTTTG TCTATCCTTG ATATTGTGTG
     4621 CCTCATCCAG AATAACTCTA TAAAAGTCAA TATTATGCAA TACGGAAGGC TGCTTGAAAA
     4681 GTCCATTTTT CCTTCTAAAC CCGTAGTTTT GCTTTCTGAA TACCGATTCC AGCACTGCGT
     4741 AAGTGGTTAG TACAACATCG TAGCCTTGCA AATCTTTGAT ATCCGTGGTT CTGGAAGCAC
     4801 CGTGATAAAT GTATATTTTC AGTTGTCCCT TTGTATGTTG TTCTATTTCG TTTTTCCACT
     4861 GCATCAGCGC CACGGTAGGG GCAACAACTA AAGACGGAGA CTTAGTCAAA TCGTTCATTA
     4921 ATAGGGCAAT AGTTTGGATG GTCTTACCCA TACCCATTTC GTCTGCCAAA ACACCGCCCG
     4981 CATAAATGCT CTCCTCTTGA GATATTAGCC AATGAAGACC TTCTAACTGG AAAGGTAGCA
     5041 GTTTGATGGT CATACCATCC GGCTGCTTGG ATCTTTGGGG GACATAGGGA 
//
