# Supplementary material for: Delineation of two multi-invasion-induced rearrangement pathways that differently affect genome stability
Source: Genes Dev. 2023 Jul 1;37(13-14):621–39. doi: 10.1101/gad.350618.123 (PMC10499017; doi:10.1101/gad.350618.123)
Supplement: Supplement 13 [file Supplemental_DatasetS1.zip › Dataset S1/Donors at LYS2/Donor_at_LYS2_S2 crick.ape]

LOCUS       S2over0_at_LYS2_        5089 bp    DNA        linear       22-SEP-2021
DEFINITION  .
ACCESSION   
VERSION     
SOURCE      .
  ORGANISM  .
COMMENT     
COMMENT     
COMMENT     ApEinfo:methylated:1
FEATURES             Location/Qualifiers
     misc_feature    931..1000
                     /locus_tag="LYS2-flanq 5'"
                     /label="LYS2-flanq 5'"
                     /ApEinfo_label="LYS2-flanq 5'"
                     /ApEinfo_fwdcolor="#b90746"
                     /ApEinfo_revcolor="green"
                     /ApEinfo_graphicformat="arrow_data {{0 1 2 0 0 -1} {} 0}
                     width 5 offset 0"
     misc_feature    complement(3090..3159)
                     /locus_tag="LYS2 flanq 3'"
                     /label="LYS2 flanq 3'"
                     /ApEinfo_label="LYS2 flanq 3'"
                     /ApEinfo_fwdcolor="cyan"
                     /ApEinfo_revcolor="#b90746"
                     /ApEinfo_graphicformat="arrow_data {{0 1 2 0 0 -1} {} 0}
                     width 5 offset 0"
     misc_feature    2046..3089
                     /locus_tag="2"
                     /label="2"
                     /ApEinfo_label="2"
                     /ApEinfo_fwdcolor="#22ddb8"
                     /ApEinfo_revcolor="green"
                     /ApEinfo_graphicformat="arrow_data {{0 1 2 0 0 -1} {} 0}
                     width 5 offset 0"
     misc_feature    703..722
                     /locus_tag="LYS2-A"
                     /label="LYS2-A"
                     /ApEinfo_label="LYS2-A"
                     /ApEinfo_fwdcolor="cyan"
                     /ApEinfo_revcolor="green"
                     /ApEinfo_graphicformat="arrow_data {{0 1 2 0 0 -1} {} 0}
                     width 5 offset 0"
     misc_feature    1001..2045
                     /locus_tag="S"
                     /label="S"
                     /ApEinfo_label="S"
                     /ApEinfo_fwdcolor="cyan"
                     /ApEinfo_revcolor="green"
                     /ApEinfo_graphicformat="arrow_data {{0 0.5 0 1 2 0 0 -1 0
                     -0.5} {} 0} width 5 offset 0"
     primer_bind     complement(3930..3951)
                     /locus_tag="LYS2-right-R"
                     /label="LYS2-right-R"
                     /ApEinfo_label="LYS2-right-R"
                     /ApEinfo_fwdcolor="#0080c0"
                     /ApEinfo_revcolor="#008000"
                     /ApEinfo_graphicformat="arrow_data {{0 1 2 0 0 -1} {} 0}
                     width 5 offset 0"
     primer_bind     complement(3243..3262)
                     /locus_tag="LYS2-B"
                     /label="LYS2-B"
                     /ApEinfo_label="LYS2-B"
                     /ApEinfo_fwdcolor="#0080c0"
                     /ApEinfo_revcolor="#008000"
                     /ApEinfo_graphicformat="arrow_data {{0 1 2 0 0 -1} {} 0}
                     width 5 offset 0"
     misc_feature    complement(4204..4223)
                     /locus_tag="LYS2-right-R2"
                     /label="LYS2-right-R2"
                     /ApEinfo_label="LYS2-right-R2"
                     /ApEinfo_fwdcolor="#0080c0"
                     /ApEinfo_revcolor="#008000"
                     /ApEinfo_graphicformat="arrow_data {{0 0.5 0 1 2 0 0 -1 0
                     -0.5} {} 0} width 5 offset 0"
ORIGIN
        1 TAACGAAACT TCTGCTGCGT ATTATTCTGC TATCAAATCT GGTCGAACAC CATCTGTTGT
       61 GGCTTTATCA CGACAGAATC TTCCTCAATT GGAGCATTCC TCTTTTGAAA AAGCCTTGAA
      121 GGGTGGCTAT GTGATCCATG ACGTGGAGAA TCCTGATATT ATCCTGGTGT CAACAGGATC
      181 AGAAGTCTCC ATTTCTATAG ATGCAGCCAA AAAATTGTAC GATACTAAAA AAATCAAAGC
      241 AAGAGTTGTT TCCCTGCCAG ACTTTTATAC TTTTGACAGG CAAAGTGAAG AATACAGATT
      301 CTCTGTTCTA CCAGACGGTG TTCCGATCAT GTCCTTTGAA GTATTGGCTA CTTCAAGCTG
      361 GGGTAAGTAT GCTCATCAAT CGTTCGGACT CGACGAATTT GGTCGTTCAG GCAAGGGGCC
      421 TGAAATTTAC AAATTGTTCG ATTTCACAGC GGACGGTGTT GCGTCAAGGG CTGAAAAGAC
      481 AATCAATTAC TACAAAGGAA AGCAGTTGCT TTCTCCTATG GGAAGAGCTT TCTAAGTCTG
      541 AAGAAGTAAA CAGTTCTTTG CTATTTCACA CTTCCTGGTT GATGGTCACT TGCTGCCTGA
      601 AATATATATA TATGTATGAC ATATGTACTT GTTTTCTTTT TTGTGCCTTT GTTACGTCTA
      661 TATTCATTGA AACTGATTAT TCGATTTTCT TCTTGCTGAC CGCTTCTAGA GGCATCGCAC
      721 AGTTTTAGCG AGGAAAACTC TTCAATAGTT TTGCCAGCGG AATTCCACTT GCAATTACAT
      781 AAAAAATTCC GGCGGTTTTT CGCGTGTGAC TCAATGTCGA AATACCTGCC TAATGAACAT
      841 GAACATCGCC CAAATGTATT TGAAGACCCG CTGGGAGAAG TTCAAGATAT ATAAGTAACA
      901 AGCAGCCAAT AGTATAAAAA AAAATCTGAG TTTATTACCT TTCCTGGAAT TTCAGTGAAA
      961 AACTGCTAAT TATAGAGAGA TATCACAGAG TTACTCACTA GGCTGATGAT CAAGTTAAAA
     1021 TTCGTGGGTT CAGAATCGAA TTAGGAGAAA TAGATACGCA CATTTCCCAA CATCCATTGG
     1081 TAAGAGAAAA CATTACTTTA GTTCGCAAAA ATGCCGACAA TGAGCCAACA TTGATCACAT
     1141 TTATGGTCCC AAGATTTGAC AAGCCAGATG ACTTGTCTAA GTTCCAAAGT GATGTTCCAA
     1201 AGGAGGTTGA AACTGACCCT ATAGTTAAGG GCTTAATCGG TTACCATCTT TTATCCAAGG
     1261 ACATCAGGAC TTTCTTAAAG AAAAGATTGG CTAGCTATGC TATGCCTTCC TTGATTGTGG
     1321 TTATGGATAA ACTACCATTG AATCCAAATG GTAAAGTTGA TAAGCCTAAA CTTCAATTCC
     1381 CAACTCCCAA GCAATTAAAT TTGGTAGCTG AAAATACAGT TTCTGAAACT GACGACTCTC
     1441 AGTTTACCAA TGTTGAGCGC GAGGTTAGAG ACTTATGGTT AAGTATATTA CCTACCAAGC
     1501 CAGCATCTGT ATCACCAGAT GATTCGTTTT TCGATTTAGG TGGTCATTCT ATCTTGGCTA
     1561 CCAAAATGAT TTTTACCTTA AAGAAAAAGC TGCAAGTTGA TTTACCATTG GGCACAATTT
     1621 TCAAGTATCC AACGATAAAG GCCTTTGCCG CGGAAATTGA CAGAATTAAA TCATCGGGTG
     1681 GATCATCTCA AGGTGAGGTC GTCGAAAATG TCACTGCAAA TTATGCGGAA GACGCCAAGA
     1741 AATTGGTTGA GACGCTACCA AGTTCGTACC CCTCTCGAGA ATATTTTGTT GAACCTAATA
     1801 GTGCCGAAGG AAAAACAACA ATTAATGTGT TTGTTACCGG TGTCACAGGA TTTCTGGGCT
     1861 CCTACATCCT TGCAGATTTG TTAGGACGTT CTCCAAAGAA CTACAGTTTC AAAGTGTTTG
     1921 CCCACGTCAG GGCCAAGGAT GAAGAAGCTG CATTTGCAAG ATTACAAAAG GCAGGTATCA
     1981 CCTATGGTAC TTGGAACGAA AAATTTGCCT CAAATATTAA AGTTGTATTA GGCGATTTAT
     2041 CTAAAAGCCA ATTTGGTCTT TCAGATGAGA AGTGGATGGA TTTGGCAAAC ACAGTTGATA
     2101 TAATTATCCA TAATGGTGCG TTAGTTCACT GGGTTTATCC ATATGCCAAA TTGAGGGATC
     2161 CAAATGTTAT TTCAACTATC AATGTTATGA GCTTAGCCGC CGTCGGCAAG CCAAAGTTCT
     2221 TTGACTTTGT TTCCTCCACT TCTACTCTTG ACACTGAATA CTACTTTAAT TTGTCAGATA
     2281 AACTTGTTAG CGAAGGGAAG CCAGGCATTT TAGAATCAGA CGATTTAATG AACTCTGCAA
     2341 GCGGGCTCAC TGGTGGATAT GGTCAGTCCA AATGGGCTGC TGAGTACATC ATTAGACGTG
     2401 CAGGTGAAAG GGGCCTACGT GGGTGTATTG TCAGACCAGG TTACGTAACA GGTGCCTCTG
     2461 CCAATGGTTC TTCAAACACA GATGATTTCT TATTGAGATT TTTGAAAGGT TCAGTCCAAT
     2521 TAGGTAAGAT TCCAGATATC GAAAATTCCG TGAATATGGT TCCAGTAGAT CATGTTGCTC
     2581 GTGTTGTTGT TGCTACGTCT TTGAATCCTC CCAAAGAAAA TGAATTGGCC GTTGCTCAAG
     2641 TAACGGGTCA CCCAAGAATA TTATTCAAAG ACTACTTGTA TACTTTACAC GATTATGGTT
     2701 ACGATGTCGA AATCGAAAGC TATTCTAAAT GGAAGAAATC ATTGGAGGCG TCTGTTATTG
     2761 ACAGGAATGA AGAAAATGCG TTGTATCCTT TGCTACACAT GGTCTTAGAC AACTTACCTG
     2821 AAAGTACCAA AGCTCCGGAA CTAGACGATA GGAACGCCGT GGCATCTTTA AAGAAAGACA
     2881 CCGCATGGAC AGGTGTTGAT TGGTCTAATG GAATAGGTGT TACTCCAGAA GAGGTTGGTA
     2941 TATATATTGC ATTTTTAAAC AAGGTTGGAT TTTTACCTCC ACCAACTCAT AATGACAAAC
     3001 TTCCACTGCC AAGTATAGAA CTAACTCAAG CGCAAATAAG TCTAGTTGCT TCAGGTGCTG
     3061 GTGCTCGTGG AAGCTCCGCA GCAGCTTAAG GTTGAGCATT ACGTATGATA TGTCCATGTA
     3121 CAATAATTAA ATATGAATTA GGAGAAAGAC TTAGCTTCTT TTCGGGTGAT GTCACTTAAA
     3181 AACTCCGAGA ATAATATATA ATAAGAGAAT AAAATATTAG TTATTGAATA AGAACTGTAA
     3241 ATCAGCTGGC GTTAGTCTGC TAATGGCAGC TTCATCTTGG TTTATTGTAG CATGAATCAT
     3301 ATTTGCCTTT TTTTCCTGTA ATTCAATGAT TCTTGCTTCT ATACTATCCT CAATGCAAAA
     3361 CCTTGTGATC TTCACAGGTC GATACTGACC AATTCTATGA ACTCTATCAC CACTTTGCCA
     3421 TTCAACACTA GGGTTCCACC ATGGGTCTAA AATGAATACT TGCGAAGCTT CACAAAGATT
     3481 CAAAGCAACA CCGCCCGCCT TTAAACTGAC CAAGAAAACC TCGCATTGAA TGTTGTTCAT
     3541 GAAATACTTG ATGGTTTCAT CTCTTTGCGT CGGTGACATA CTACCCTGAA GCTTCACTGT
     3601 TTGAAATCCA GCTCTTTTCA ATCTCCACTC TACCAGATCC AGCATACTGG TAAACTGGGA
     3661 AAACACAATG GATTTAATCG TTCTCTTGTT GCTTCTCAGT TTGTATAGTT CTTCCACAAG
     3721 TGCTTCGATT TTCGTTGATG ATTGCCACTT GCCACTCATG TTTAGACGGC TAACAATACT
     3781 TTGCTTTTTG AAGGAATCAA GGTCCACTTC CAAAGCAGGT TGAGACAAAT CGATACTTAG
     3841 CCCGATATGA CAAACAGGAC AAGTAAGTTT ATTGTTGTTT TCCATGAAAG ATTCCACATA
     3901 TTCTTTGATG CATAAACGAC AGAACTTATG GTGACATTTA GATTCAATGG GCTCCTCAGC
     3961 TTCATCGTTA CATAATTGGC AGATCACGAC GCCGATATCA TCGCCAGGAA AATTGTTTAA
     4021 TCTTTTCAAA ACTAAATCAG GATGATCTGC CAGTTGCCTC ATTCTTGTGA TTAGGGTGAA
     4081 AATGTTTGCA TAATTGTTTA GAACAACACC CTCCTCAACA AAGGAATTAT ACTTCCTTTT
     4141 AGAATCTGTG TATAAACTTC TGTAAAGATC TTTTTCCTCT TCATTGAAGA AGTCTCTCCT
     4201 CACGGTAACA ATTCTGGGCG GTAGACCCAA GTCATCCGCT CTTTCCACTT TAGTTCTTCG
     4261 CAGCATGATG TTTTTCAATA ATGTCTGAAT GTTATTAAAA GACTCTAAAC CAGGACCTTC
     4321 CACACCAAAT TTCTGAATGT TCTTCAACAT GAAATGGTTG AAGAAATTCG TGTGTTGCAT
     4381 AATGACGTGA CTACAATGGT CACAATGCAT GCGATCCGTA AATTTCCAGT CCTTCGAAGC
     4441 GCAATCACAC TTGGTACAAA AGTACTTTGT GAAAGGATTG ATATTTAAGA ATCTGATCAA
     4501 AGAATACATC TCACCAATTC TATTTTGCAG CGGAGTACCC GACAGGCACC ATCGCTTTTG
     4561 CGTTTTTAAG TTGTTTACAG CCCTAGCAGT ATTGCTTTGT CTATCCTTGA TATTGTGTGC
     4621 CTCATCCAGA ATAACTCTAT AAAAGTCAAT ATTATGCAAT ACGGAAGGCT GCTTGAAAAG
     4681 TCCATTTTTC CTTCTAAACC CGTAGTTTTG CTTTCTGAAT ACCGATTCCA GCACTGCGTA
     4741 AGTGGTTAGT ACAACATCGT AGCCTTGCAA ATCTTTGATA TCCGTGGTTC TGGAAGCACC
     4801 GTGATAAATG TATATTTTCA GTTGTCCCTT TGTATGTTGT TCTATTTCGT TTTTCCACTG
     4861 CATCAGCGCC ACGGTAGGGG CAACAACTAA AGACGGAGAC TTAGTCAAAT CGTTCATTAA
     4921 TAGGGCAATA GTTTGGATGG TCTTACCCAT ACCCATTTCG TCTGCCAAAA CACCGCCCGC
     4981 ATAAATGCTC TCCTCTTGAG ATATTAGCCA ATGAAGACCT TCTAACTGGA AAGGTAGCAG
     5041 TTTGATGGTC ATACCATCCG GCTGCTTGGA TCTTTGGGGG ACATAGGGA 
//
