# Supplementary material for: Delineation of two multi-invasion-induced rearrangement pathways that differently affect genome stability
Source: Genes Dev. 2023 Jul 1;37(13-14):621–39. doi: 10.1101/gad.350618.123 (PMC10499017; doi:10.1101/gad.350618.123)
Supplement: Supplement 13 [file Supplemental_DatasetS1.zip › Dataset S1/DSB-inducible constructs at URA3/DSB-inducible_at_URA3_YS2000-2000-HOcs watson.ape]

LOCUS       YS2000_2000_HOcs        7671 bp ds-DNA     linear       11-NOV-2016
DEFINITION  .
ACCESSION   
VERSION     
SOURCE      .
  ORGANISM  .
COMMENT     URA3 (800 pb) avec 1500 pb devant et derrire
COMMENT     
COMMENT     ApEinfo:methylated:0
FEATURES             Location/Qualifiers
     misc_feature    4018..6104
                     /label=S2000
                     /ApEinfo_fwdcolor=#c8377c
                     /ApEinfo_revcolor=green
                     /ApEinfo_graphicformat=arrow_data {{0 1 2 0 0 -1} {} 0}
                     width 5 offset 0
     misc_feature    1932..4017
                     /label=Y2000
                     /ApEinfo_fwdcolor=#a9a556
                     /ApEinfo_revcolor=green
                     /ApEinfo_graphicformat=arrow_data {{0 1 2 0 0 -1} {} 0}
                     width 5 offset 0
     misc_feature    1932..2972
                     /label=L(truncated 5')
                     /ApEinfo_fwdcolor=#f0a70f
                     /ApEinfo_revcolor=green
                     /ApEinfo_graphicformat=arrow_data {{0 1 2 0 0 -1} {} 0}
                     width 5 offset 0
     promoter        1279..1478
                     /label=URA3-promoter
                     /ApEinfo_fwdcolor=#ff7a00
                     /ApEinfo_revcolor=green
                     /ApEinfo_graphicformat=arrow_data {{0 1 2 0 0 -1} {} 0}
                     width 5 offset 0
     misc_feature    5063..6104
                     /label=2 (truncated 3')
                     /ApEinfo_fwdcolor=#22ddb8
                     /ApEinfo_revcolor=green
                     /ApEinfo_graphicformat=arrow_data {{0 1 2 0 0 -1} {} 0}
                     width 5 offset 0
     3'UTR           6257..6287
                     /label=URA3-3UTR
                     /ApEinfo_fwdcolor=#ff9700
                     /ApEinfo_revcolor=green
                     /ApEinfo_graphicformat=arrow_data {{0 1 2 0 0 -1} {} 0}
                     width 5 offset 0
     misc_feature    647..666
                     /label=URA3-A2
                     /ApEinfo_fwdcolor=cyan
                     /ApEinfo_revcolor=green
                     /ApEinfo_graphicformat=arrow_data {{0 1 2 0 0 -1} {} 0}
                     width 5 offset 0
     misc_feature    join(6206..6248,6131..6204)
                     /label=117 bp HOcs
                     /ApEinfo_fwdcolor=#ff0000
                     /ApEinfo_revcolor=green
                     /ApEinfo_graphicformat=arrow_data {{0 1 2 0 0 -1} {} 0}
                     width 5 offset 0
     primer_bind     complement(6673..6691)
                     /label=URA3-B2
                     /ApEinfo_fwdcolor=#1080ef
                     /ApEinfo_revcolor=#f409fb
                     /ApEinfo_graphicformat=arrow_data {{0 1 2 0 0 -1} {} 0}
                     width 5 offset 0
     misc_feature    1542..1868
                     /label=PhiX174
                     /ApEinfo_fwdcolor=#ff80ff
                     /ApEinfo_revcolor=green
                     /ApEinfo_graphicformat=arrow_data {{0 1 2 0 0 -1} {} 0}
                     width 5 offset 0
     misc_feature    2973..4017
                     /label=Y
                     /ApEinfo_fwdcolor=#f9f206
                     /ApEinfo_revcolor=green
                     /ApEinfo_graphicformat=arrow_data {{0 1 2 0 0 -1} {} 0}
                     width 5 offset 0
     misc_feature    4018..5062
                     /label=S
                     /ApEinfo_fwdcolor=cyan
                     /ApEinfo_revcolor=green
                     /ApEinfo_graphicformat=arrow_data {{0 1 2 0 0 -1} {} 0}
                     width 5 offset 0
ORIGIN
        1 GAGGAGAAAG AATTAGGAAA GTTCATACTT CAAAAAGTTT TCCAACTTTC TCACACGAAA
       61 GGCCTCACGA AAAGGACTGT TCGTAGAATG CTAACATACA AAATTTTGTT AATTTCGTTA
      121 TGTGCGGATC AGACGGAGTA CTTGTCCAAA TTAATAAACG ATGAGCTGTT AAAAAAGGGG
      181 GATATTTTTA CCCAAAAATT TTTTGCAACT AATCAAGGTA AGGAATTTTT GAAGAGACTA
      241 TTTTCATTGA CCGAATCAGA GTTTTATAGA GGATTTTTAC TAGGAAATGA GAATTTTTGG
      301 AAATTTTTAA GAAAAGTTAC AGCAATGAAA GAGCAGAGCG AGAGCATTTT TGAATATTTA
      361 AATGAATCGA TCAAGACAGA CAGCAATATT TTGACAAATG AGAACTTCAT GTGGGTCCTA
      421 GGACTATTAG ATGAAATTTC ATCAATGGGT GCCGTTGGAA ATCACTGGGA AATAGAATAC
      481 AAGAAATTGA CAGAAAGTGG TCATAAAATT GATAAGGAGA ATCCATACAA GAAATCGATC
      541 GAATTATCAT TGAAATCCAT TCAACTAACA TCACACTTGC TGGAAGATAA TAACGATCTG
      601 CGTAAAAACG AGATATTCGC TATTATTCAA GCTTTGGCAC ATCAATGCAT CAATCCGTGT
      661 AAGCAGATAA GTGAATTTGC AGTGGTAACG CTAGAGCAGA CGCTCATCAA TAAAATCGAA
      721 ATTCCAACTA ATGAGATGGA ATCGGTAGAA GAATTAATTG AGGGCGGATT ACTACCGTTG
      781 CTAAATTCGA GTGAAACACA GGAAGACCAG AAAATCCTCA TTTCATCCAT ATTAACAATA
      841 ATTTCAAATG TTTATTTGCA TTATTTGAAA CTAGGGAAGA CAAGCAACGA AACGTTTTTG
      901 AAAATTTTGA GTATTTTCAA TAAATTTGTA GAGGACTCAG ATATTGAAAA AAAGCTACAG
      961 CAATTAATAC TTGATAAGAA GAGTATTGAG AAGGGCAACG GTTCATCATC TCATGGATCT
     1021 GCACATGAAC AAACACCAGA GTCAAACGAC GTTGAAATTG AGGCTACTGC GCCAATTGAT
     1081 GACAATACAG ACGATGATAA CAAACCGAAG TTATCTGATG TAGAAAAGGA TTAAAGATGC
     1141 TAAGAGATAG TGATGATATT TCATAAATAA TGTAATTCTA TATATGTTAA TTACCTTTTT
     1201 TGCGAGGCAT ATTTATGGTG AAGGATAAGT TTTGACCATC AAAGAAGGTT AATGTGGCTG
     1261 TGGTTTCAGG GTCCATAAAG CTTTTCAATT CATCTTTTTT TTTTTTGTTC TTTTTTTTGA
     1321 TTCCGGTTTC TTTGAAATTT TTTTGATTCG GTAATCTCCG AGCAGAAGGA AGAACGAAGG
     1381 AAGGAGCACA GACTTAGATT GGTATATATA CGCATATGTG GTGTTGAAGA AACATGAAAT
     1441 TGCCCAGTAT TCTTAACCCA ACTGCACAGA ACAAAAACCT GCAGaaaGCA TGCaatGGAT
     1501 CCccaGAATT CattGACGTC ctcCAATTGg ttCATATGtt tcattcaggc ttctgccgtt
     1561 ttggatttaa ccgaagatga tttcgatttt ctgacgagta acaaagtttg gattgctact
     1621 gaccgctctc gtgctcgtcg ctgcgttgag gcttgcgttt atggtacgct ggactttgtg
     1681 ggataccctc gctttcctgc tcctgttgag tttattgctg ccgtcattgc ttattatgtt
     1741 catcccgtca acattcaaac ggcctgtctc atcatggaag gcgctgaatt tacggaaaac
     1801 attattaatg gcgtcgagcg tccggttaaa gccgctgaat tgttcgcgtt taccttgcgt
     1861 gtacgcgcGA TCaAGCTatt CCATGGAAAa gatctTTTac gcgtAAAggt accCCActta
     1921 agAAAgagct cCTAACGAAA AGGTCTGGAT AGAGAAGTTG GATAATCCAA CTCTTTCAGT
     1981 GTTACCACAT GACTTTTTAC GCCCACAACA AGAACCTTAT ACGAAACAAG CTACATATTC
     2041 GTTACAGCTA CCTCAGCTCG ATGTGCCTCA TGATAGTTTT TCTAACAAAT ACGCTGTCGC
     2101 TTTGAGTGTA TGGGCTGCAT TGATATATAG AGTAACCGGT GACGATGATA TTGTTCTTTA
     2161 TATTGCGAAT AACAAAATCT TAAGATTCAA TATTCAACCA ACGTGGTCAT TTAATGAGCT
     2221 GTATTCTACA ATTAACAATG AGTTGAACAA GCTCAATTCT ATTGAGGCCA ATTTTTCCTT
     2281 TGACGAGCTA GCTGAAAAAA TTCAAAGTTG CCAAGATCTG GAAAGGACCC CTCAGTTGTT
     2341 CCGTTTGGCC TTTTTGGAAA ACCAAGATTT CAAATTAGAC GAGTTCAAGC ATCATTTAGT
     2401 GGACTTTGCT TTGAATTTGG ATACCAGTAA TAATGCGCAT GTTTTGAACT TAATTTATAA
     2461 CAGCTTACTG TATTCGAATG AAAGAGTAAC CATTGTTGCG GACCAATTTA CTCAATATTT
     2521 GACTGCTGCG CTAAGCGATC CATCCAATTG CATAACTAAA ATCTCTCTGA TCACCGCATC
     2581 ATCCAAGGAT AGTTTACCTG ATCCAACTAA GAACTTGGGC TGGTGCGATT TCGTGGGGTG
     2641 TATTCACGAC ATTTTCCAGG ACAATGCTGA AGCCTTCCCA GAGAGAACCT GTGTTGTGGA
     2701 GACTCCAACA CTAAATTCCG ACAAGTCCCG TTCTTTCACT TATCGCGACA TCAACCGCAC
     2761 TTCTAACATA GTTGCCCATT ATTTGATTAA AACAGGTATC AAAAGAGGTG ATGTAGTGAT
     2821 GATCTATTCT TCTAGGGGTG TGGATTTGAT GGTATGTGTG ATGGGTGTCT TGAAAGCCGG
     2881 CGCAACCTTT TCAGTTATCG ACCCTGCATA TCCCCCAGCC AGACAAACCA TTTACTTAGG
     2941 TGTTGCTAAA CCACGTGGGT TGATTGTTAT TAGAGCTGCT GGACAATTGG ATCAACTAGT
     3001 AGAAGATTAC ATCAATGATG AATTGGAGAT TGTTTCAAGA ATCAATTCCA TCGCTATTCA
     3061 AGAAAATGGT ACCATTGAAG GTGGCAAATT GGACAATGGC GAGGATGTTT TGGCTCCATA
     3121 TGATCACTAC AAAGACACCA GAACAGGTGT TGTAGTTGGA CCAGATTCCA ACCCAACCCT
     3181 ATCTTTCACA TCTGGTTCCG AAGGTATTCC TAAGGGTGTT CTTGGTAGAC ATTTTTCCTT
     3241 GGCTTATTAT TTCAATTGGA TGTCCAAAAG GTTCAACTTA ACAGAAAATG ATAAATTCAC
     3301 AATGCTGAGC GGTATTGCAC ATGATCCAAT TCAAAGAGAT ATGTTTACAC CATTATTTTT
     3361 AGGTGCCCAA TTGTATGTCC CTACTCAAGA TGATATTGGT ACACCGGGCC GTTTAGCGGA
     3421 ATGGATGAGT AAGTATGGTT GCACAGTTAC CCATTTAACA CCTGCCATGG GTCAATTACT
     3481 TACTGCCCAA GCTACTACAC CATTCCCTAA GTTACATCAT GCGTTCTTTG TGGGTGACAT
     3541 TTTAACAAAA CGTGATTGTC TGAGGTTACA AACCTTGGCA GAAAATTGCC GTATTGTTAA
     3601 TATGTACGGT ACCACTGAAA CACAGCGTGC AGTTTCTTAT TTCGAAGTTA AATCAAAAAA
     3661 TGACGATCCA AACTTTTTGA AAAAATTGAA AGATGTCATG CCTGCTGGTA AAGGTATGTT
     3721 GAACGTTCAG CTACTAGTTG TTAACAGGAA CGATCGTACT CAAATATGTG GTATTGGCGA
     3781 AATAGGTGAG ATTTATGTTC GTGCAGGTGG TTTGGCCGAA GGTTATAGAG GATTACCAGA
     3841 ATTGAATAAA GAAAAATTTG TGAACAACTG GTTTGTTGAA AAAGATCACT GGAATTATTT
     3901 GGATAAGGAT AATGGTGAAC CTTGGAGACA ATTCTGGTTA GGTCCAAGAG ATAGATTGTA
     3961 CAGAACGGGT GATTTAGGTC GTTATCTACC AAACGGTGAC TGTGAATGTT GCGGTAGGGC
     4021 TGATGATCAA GTTAAAATTC GTGGGTTCAG AATCGAATTA GGAGAAATAG ATACGCACAT
     4081 TTCCCAACAT CCATTGGTAA GAGAAAACAT TACTTTAGTT CGCAAAAATG CCGACAATGA
     4141 GCCAACATTG ATCACATTTA TGGTCCCAAG ATTTGACAAG CCAGATGACT TGTCTAAGTT
     4201 CCAAAGTGAT GTTCCAAAGG AGGTTGAAAC TGACCCTATA GTTAAGGGCT TAATCGGTTA
     4261 CCATCTTTTA TCCAAGGACA TCAGGACTTT CTTAAAGAAA AGATTGGCTA GCTATGCTAT
     4321 GCCTTCCTTG ATTGTGGTTA TGGATAAACT ACCATTGAAT CCAAATGGTA AAGTTGATAA
     4381 GCCTAAACTT CAATTCCCAA CTCCCAAGCA ATTAAATTTG GTAGCTGAAA ATACAGTTTC
     4441 TGAAACTGAC GACTCTCAGT TTACCAATGT TGAGCGCGAG GTTAGAGACT TATGGTTAAG
     4501 TATATTACCT ACCAAGCCAG CATCTGTATC ACCAGATGAT TCGTTTTTCG ATTTAGGTGG
     4561 TCATTCTATC TTGGCTACCA AAATGATTTT TACCTTAAAG AAAAAGCTGC AAGTTGATTT
     4621 ACCATTGGGC ACAATTTTCA AGTATCCAAC GATAAAGGCC TTTGCCGCGG AAATTGACAG
     4681 AATTAAATCA TCGGGTGGAT CATCTCAAGG TGAGGTCGTC GAAAATGTCA CTGCAAATTA
     4741 TGCGGAAGAC GCCAAGAAAT TGGTTGAGAC GCTACCAAGT TCGTACCCCT CTCGAGAATA
     4801 TTTTGTTGAA CCTAATAGTG CCGAAGGAAA AACAACAATT AATGTGTTTG TTACCGGTGT
     4861 CACAGGATTT CTGGGCTCCT ACATCCTTGC AGATTTGTTA GGACGTTCTC CAAAGAACTA
     4921 CAGTTTCAAA GTGTTTGCCC ACGTCAGGGC CAAGGATGAA GAAGCTGCAT TTGCAAGATT
     4981 ACAAAAGGCA GGTATCACCT ATGGTACTTG GAACGAAAAA TTTGCCTCAA ATATTAAAGT
     5041 TGTATTAGGC GATTTATCTA AAAGCCAATT TGGTCTTTCA GATGAGAAGT GGATGGATTT
     5101 GGCAAACACA GTTGATATAA TTATCCATAA TGGTGCGTTA GTTCACTGGG TTTATCCATA
     5161 TGCCAAATTG AGGGATCCAA ATGTTATTTC AACTATCAAT GTTATGAGCT TAGCCGCCGT
     5221 CGGCAAGCCA AAGTTCTTTG ACTTTGTTTC CTCCACTTCT ACTCTTGACA CTGAATACTA
     5281 CTTTAATTTG TCAGATAAAC TTGTTAGCGA AGGGAAGCCA GGCATTTTAG AATCAGACGA
     5341 TTTAATGAAC TCTGCAAGCG GGCTCACTGG TGGATATGGT CAGTCCAAAT GGGCTGCTGA
     5401 GTACATCATT AGACGTGCAG GTGAAAGGGG CCTACGTGGG TGTATTGTCA GACCAGGTTA
     5461 CGTAACAGGT GCCTCTGCCA ATGGTTCTTC AAACACAGAT GATTTCTTAT TGAGATTTTT
     5521 GAAAGGTTCA GTCCAATTAG GTAAGATTCC AGATATCGAA AATTCCGTGA ATATGGTTCC
     5581 AGTAGATCAT GTTGCTCGTG TTGTTGTTGC TACGTCTTTG AATCCTCCCA AAGAAAATGA
     5641 ATTGGCCGTT GCTCAAGTAA CGGGTCACCC AAGAATATTA TTCAAAGACT ACTTGTATAC
     5701 TTTACACGAT TATGGTTACG ATGTCGAAAT CGAAAGCTAT TCTAAATGGA AGAAATCATT
     5761 GGAGGCGTCT GTTATTGACA GGAATGAAGA AAATGCGTTG TATCCTTTGC TACACATGGT
     5821 CTTAGACAAC TTACCTGAAA GTACCAAAGC TCCGGAACTA GACGATAGGA ACGCCGTGGC
     5881 ATCTTTAAAG AAAGACACCG CATGGACAGG TGTTGATTGG TCTAATGGAA TAGGTGTTAC
     5941 TCCAGAAGAG GTTGGTATAT ATATTGCATT TTTAAACAAG GTTGGATTTT TACCTCCACC
     6001 AACTCATAAT GACAAACTTC CACTGCCAAG TATAGAACTA ACTCAAGCGC AAATAAGTCT
     6061 AGTTGCTTCA GGTGCTGGTG CTCGTGGAAG CTCCGCAGCA GCTTgtcgac GGCtctagaA
     6121 TTctcgagTT ATCTAAATAA ATTCGTTTTC AATGATTAAA ATAGCATAGT CGGGTTTTTC
     6181 TTTTAGTTTC AGCTTTCCGC AACA*GTATA ATTTTATAAA CCCTGGTTTT GGTTTTGTAG
     6241 AGTGGTTGAA cccgggAATC TCGGTCGTAA TGATTTCTAT AATGACGAAA AAAAAAAAAT
     6301 TGGAAAGAAA AAGCTTCATG GCCTTTATAA AAAGGAACTA TCCAATACCT CGCCAGAACC
     6361 AAGTAACAGT ATTTTACGGG GCACAAATCA AGAACAATAA GACAGGACTG TAAAGATGGA
     6421 CGCATTGAAC TCCAAAGAAC AACAAGAGTT CCAAAAAGTA GTGGAACAAA AGCAAATGAA
     6481 GGATTTCATG CGTTTGTACT CTAATCTGGT AGAAAGATGT TTCACAGACT GTGTCAATGA
     6541 CTTCACAACA TCAAAGCTAA CCAATAAGGA ACAAACATGC ATCATGAAGT GCTCAGAAAA
     6601 GTTCTTGAAG CATAGCGAAC GTGTAGGGCA GCGTTTCCAA GAACAAAACG CTGCCTTGGG
     6661 ACAAGGCTTG GGCCGATAAG GTGTACTGGC GTATATATAT CTAATTATGT ATCTCTGGTG
     6721 TAGCCCATTT TTAGCATGTA AATATAAAGA GAAACCATAT CTAATCTAAC CAAATCCAAA
     6781 CAAAATTCAA TAGTTACTAT CGCTTTTTTC TTTCTGTATC GCAAATAAGT GAAAATTAAA
     6841 AAAGAAAGAT TAAATTGGAA GTTGGATATG GGCTGGAACA GCAGCAGTAA TCGGTATCGG
     6901 GTTCGCCACT AATGACGTCC TACGATTGCA CTCAACAGAC CTTGACGCTC ACGCCGTAGC
     6961 GGGCGACAAG TCAAACGGAA CAACCGTTGC CGTTCCCATC GGAGTCCGAC CTAGGCCGAA
     7021 CTCCGTGAAT TTCTGATAAC AACGGTCGGT AAAGACTGGT TCCCCAGTAT ATTTCTTCTC
     7081 TCAGGAGCAG GGGCCAATGC CAAAAGCGAC ATTAACCCGG AGGACAAGGC TCCACTGTGT
     7141 TCCACCGAAT TTCCCACCTG ATAATATCTG ATAACCCGCC CATAGGTGGG GATCCTTCTG
     7201 TAAACAGGTT TCTTAATCGT AGGAATTACC ACTGTTCCAC TGCCAATCGC AGCTCCCAGA
     7261 GTTTCGTTCC CAGCCGCGAG CACCACAGCG TACCATGTGC GCCACGAGGC CTCAAACGTA
     7321 AAACAATCGA AACGAAAAGA AACAGACTAT AGGGGAGTAT AGAGACAGCC GGCCAATAAG
     7381 AAGAGGAAAA AGAAATACTA GCGTTTATCA ATGTGGGTCG TTAACATATC CTGTTGACAA
     7441 TGATTACAGG TTAAAAGGTA GCGTAAGTGA ATATTAACTA TGGATATTCT TATACTTAGA
     7501 TAAGAGACAT ATAAAACACA CGATGATTGA TTGATTTTTA TGACCAATAT ATGTAATTCG
     7561 TAATTCAGAT AGTTTTTATA CTTTTAATGT GTGCCGAACC ATATTACTAG TATATGTAAC
     7621 TACCATGTTA TGTTCAATTG GCAGATCTTT AACTCGGCTT TAGTTATCCA A
//
